# Supplementary material for: Snow patch refugia benefits for species of periglacial zones—Evidence from a high-elevation obligate
Source: PNAS Nexus. 2023 Nov 7;2(11):pgad339. doi: 10.1093/pnasnexus/pgad339 (PMC10635665; doi:10.1093/pnasnexus/pgad339)
Supplement: pgad339_Supplementary_Data [file pgad339_supplementary_data.zip]

Archive with 3 entries (3 files):
- PNASNEXUS-PNASNEXUS-2023-00678R-s02.csv
- PNASNEXUS-PNASNEXUS-2023-00678R-s03.docx
- PNASNEXUS-PNASNEXUS-2023-00678R-s01.txt
