# Supplementary material for: Snow patch refugia benefits for species of periglacial zones—Evidence from a high-elevation obligate
Source: PNAS Nexus. 2023 Nov 7;2(11):pgad339. doi: 10.1093/pnasnexus/pgad339 (PMC10635665; doi:10.1093/pnasnexus/pgad339)
Supplement: pgad339_Supplementary_Data [file pgad339_supplementary_data.zip › PNASNEXUS-PNASNEXUS-2023-00678R-s02.csv]

Title	Data from "Snow patch refugia benefits for species of periglacial zones - evidence from a high elevation" obligate"
Description	Observation data of mountain goats (Oreamnos americanus) respiration rate and ear-flick rate collected in Glacier National Park, MT and at Mount Evans, CO during 2020�2022.
Creator	Forest P. Hayes
Publisher	PNAS Nexus
Date	July, 2023
Coverage	2020-2022
Format	Comma separated values (CSV)
Missing values	Missing or unobserved values are entered as NA
Columns:
obs	Unique numeric identifier for each observation
obs_type	Observation method. Either "video" or "visual"
obs_week	Numeric week of year during which observation was made
respiration_rate	Numeric respiration rate. Units: respirations/minute
ear_flick_rate	Numeric ear-flick rate. Units: ear-flicks/ear/minute
percent_coat_shed	Percent of winter coat that has been shed
temperature_c	Temperature at observation location. Units: degrees Celsius
wind_speed	Wind speed. Units: kilometers/hour
in_sun	Whether or not the observed was exposed to >= 50% direct sunlight at time of observation
on_snow	Whether or not the observed individual was on snow
age	Age class of observed individual. Age 1= young-of-the-year, Age 2 = one or two years old, Age 3 = Adult (3 years or older)
sex	Sex of observed individual
with_kid	For adult females only, the number of young-of-year that were observed accompanying them
elevation	Elevation of observation location. Units: meters
obs	obs_type	obs_week	respiration_rate	ear_flick_rate	percent_coat_shed	temperature_c	wind_speed	in_sun	on_snow	age_class	sex	with_kid	elevation_m
1	video	21	120	0	5	NA	NA	TRUE	FALSE	3	NA	0	1398
2	video	21	160	0	5	NA	NA	FALSE	FALSE	3	F	0	1355
3	video	21	96	2	0	NA	NA	TRUE	FALSE	3	F	0	1398
4	video	21	120	0	0	NA	NA	TRUE	FALSE	2	NA	NA	1398
5	video	21	88	0	0	NA	NA	TRUE	FALSE	3	NA	0	1398
6	video	21	80	0	0	NA	NA	TRUE	FALSE	3	NA	0	1398
7	video	21	60	0	0	NA	NA	TRUE	FALSE	3	NA	0	1398
8	video	21	140	0	0	NA	NA	TRUE	FALSE	2	NA	NA	1398
9	video	22	64	22	10	NA	NA	TRUE	FALSE	3	F	0	1398
10	video	22	72	0	10	NA	NA	TRUE	FALSE	3	F	0	1398
11	video	22	132	0	10	NA	NA	TRUE	FALSE	3	NA	0	1398
12	video	22	88	0	0	NA	NA	TRUE	FALSE	3	F	0	1398
13	video	22	20	0	30	NA	NA	FALSE	FALSE	2	M	NA	1398
14	video	22	24	0	5	NA	NA	FALSE	FALSE	3	F	0	1398
15	video	23	164	8	10	23.7	0.533333333	FALSE	FALSE	3	F	1	1355
16	video	23	NA	0	100	23.7	0.533333333	FALSE	FALSE	1	NA	0	1355
17	video	23	136	0	5	24.13333333	0.433333333	FALSE	FALSE	3	F	0	1355
18	video	23	120	0	4	22.96666667	0	FALSE	FALSE	3	F	0	1355
19	video	23	148	0	5	22	0.566666667	FALSE	FALSE	2	NA	NA	1355
20	video	23	108	0	5	22	0.566666667	FALSE	FALSE	2	NA	NA	1355
21	video	23	196	0	0	22.2	0.266666667	FALSE	FALSE	2	NA	NA	1355
22	video	23	164	0	0	23.13333333	0.3	FALSE	FALSE	2	NA	NA	1355
23	video	23	68	2	15	24.03333333	0	FALSE	FALSE	3	F	0	1355
24	video	23	108	0	5	24.03333333	0	FALSE	FALSE	2	NA	NA	1355
25	video	23	56	0	5	24.03333333	0	FALSE	FALSE	3	F	0	1355
26	video	23	84	0	15	24.66666667	0.3	FALSE	FALSE	3	F	0	1355
27	video	23	148	0	5	24.93333333	0	FALSE	FALSE	2	NA	NA	1355
28	video	23	176	0	20	24.2	0	FALSE	FALSE	2	NA	NA	1355
29	video	23	88	0	5	24.2	0	FALSE	FALSE	3	F	0	1355
30	video	23	116	8	0	23.63333333	0.333333333	FALSE	FALSE	3	F	0	1398
31	video	23	56	0	5	24.03333333	0	FALSE	FALSE	3	F	0	1355
32	video	23	NA	NA	0	24.03333333	0	FALSE	FALSE	2	NA	NA	1355
33	video	23	124	NA	0	24.03333333	0	FALSE	FALSE	2	NA	NA	1355
34	video	23	132	8	15	24.03333333	0	FALSE	FALSE	3	F	0	1355
35	video	23	156	0	0	24.56666667	0	FALSE	FALSE	2	NA	NA	1355
36	video	23	120	0	0	24.56666667	0	FALSE	FALSE	2	NA	NA	1355
37	video	23	152	0	0	24.56666667	0	TRUE	FALSE	2	NA	NA	1355
38	video	23	160	16	40	23.63333333	0.666666667	FALSE	FALSE	3	M	NA	1355
39	video	23	144	0	5	23.76666667	0.333333333	FALSE	FALSE	2	NA	NA	1355
40	video	23	40	0	5	23.76666667	0.333333333	FALSE	FALSE	3	F	0	1355
41	video	23	76	0	4	23.76666667	0.333333333	FALSE	FALSE	2	NA	NA	1355
42	video	23	112	0	20	23.76666667	0.333333333	FALSE	FALSE	2	NA	NA	1355
43	video	23	128	6	15	24.1	0	FALSE	FALSE	3	F	0	1355
44	video	23	100	0	20	24.1	0.533333333	FALSE	FALSE	3	F	0	1355
45	video	23	132	0	10	24.1	0.533333333	FALSE	FALSE	2	NA	NA	1355
46	video	23	148	0	5	24.23333333	0.333333333	FALSE	FALSE	2	NA	NA	1355
47	video	23	140	0	5	24.33333333	0	FALSE	FALSE	3	F	0	1355
48	video	23	160	12	30	24.4	0	FALSE	FALSE	2	NA	NA	1355
49	video	23	40	0	15	14.16666667	0	FALSE	FALSE	3	F	0	1398
50	video	23	68	6	15	13.36666667	0	FALSE	FALSE	3	M	NA	1398
51	video	23	48	12	15	14.6	0	FALSE	FALSE	3	M	NA	1398
52	video	23	92	30	5	15.9	0.166666667	FALSE	FALSE	3	F	1	1398
53	video	23	136	26	10	15.5	0.333333333	TRUE	FALSE	3	F	0	1398
54	video	23	76	12	15	16.3	0	TRUE	FALSE	3	M	NA	1398
55	video	23	56	16	5	17.33333333	0.233333333	FALSE	FALSE	3	F	1	1398
56	video	23	NA	0	100	17.33333333	0.233333333	FALSE	FALSE	1	NA	0	1398
57	video	23	84	6	10	17	0.133333333	TRUE	FALSE	3	F	0	1398
58	video	23	68	2	15	17.53333333	0	TRUE	FALSE	3	F	0	1398
59	video	23	112	44	10	17.56666667	0.633333333	TRUE	FALSE	3	F	0	1398
60	video	23	68	0	35	18.23333333	0.133333333	TRUE	FALSE	3	M	NA	1398
61	video	23	80	0	15	16.06666667	1.566666667	TRUE	FALSE	3	M	NA	1398
62	video	23	104	52	10	20.93333333	0.266666667	TRUE	FALSE	3	F	0	1398
63	video	23	84	10	15	21.03333333	0.166666667	TRUE	FALSE	3	M	NA	1398
64	video	23	144	8	5	21.53333333	0.566666667	FALSE	FALSE	3	F	1	1398
65	video	23	28	0	100	21.53333333	0.566666667	FALSE	FALSE	1	NA	0	1398
66	video	23	NA	4	100	21.53333333	0.566666667	FALSE	FALSE	1	NA	0	1398
67	video	23	24	0	100	21.53333333	0.566666667	FALSE	FALSE	1	NA	0	1398
68	video	23	152	0	5	20.26666667	0.4	FALSE	FALSE	3	F	1	1398
69	video	23	72	0	5	18.2	1.033333333	TRUE	FALSE	3	F	1	1398
70	video	23	128	0	5	18.46666667	0.966666667	FALSE	FALSE	3	F	1	1398
71	video	23	28	0	100	18.46666667	0.966666667	FALSE	FALSE	1	NA	0	1398
72	video	23	NA	0	100	18.46666667	0.966666667	FALSE	FALSE	1	NA	0	1398
73	video	23	172	8	10	20.2	0.7	TRUE	FALSE	3	F	0	1398
74	video	23	64	2	15	21.83333333	1.033333333	FALSE	FALSE	3	F	0	1398
75	video	23	184	0	5	21.1	0.533333333	TRUE	FALSE	3	F	0	1398
76	video	23	160	2	10	24.96666667	1	TRUE	FALSE	3	F	0	1398
77	video	23	16	0	15	24.96666667	1	FALSE	FALSE	3	F	0	1398
78	video	23	88	0	5	20.93333333	2.4	FALSE	FALSE	3	F	1	1398
79	video	23	28	0	100	20.93333333	2.4	FALSE	FALSE	1	NA	0	1398
80	video	23	NA	0	100	20.93333333	2.4	FALSE	FALSE	1	NA	0	1398
81	video	23	156	8	10	23.36666667	0.333333333	TRUE	FALSE	3	F	0	1398
82	video	23	12	NA	15	23.36666667	0.333333333	FALSE	FALSE	3	F	0	1398
83	video	23	188	0	20	25.96666667	0.833333333	FALSE	FALSE	3	M	NA	1398
84	video	23	144	0	15	25.96666667	0.833333333	FALSE	FALSE	3	F	0	1398
85	video	23	156	0	40	24.56666667	1.3	FALSE	FALSE	3	M	NA	1355
86	video	23	172	0	50	24.26666667	3.466666667	FALSE	FALSE	3	M	NA	1355
87	video	23	144	0	40	24.6	3.233333333	FALSE	FALSE	3	M	NA	1355
88	video	23	100	0	10	24.63333333	2.933333333	FALSE	FALSE	2	NA	NA	1355
89	video	23	152	0	10	25	2.266666667	FALSE	FALSE	3	F	0	1355
90	video	23	56	0	15	25.96666667	1.066666667	FALSE	FALSE	2	NA	NA	1355
91	video	23	128	0	20	25.96666667	1.066666667	FALSE	FALSE	2	NA	NA	1355
92	video	23	152	0	5	25.96666667	1.066666667	FALSE	FALSE	2	NA	NA	1355
93	video	23	32	0	5	25.96666667	1.066666667	FALSE	FALSE	3	F	0	1355
94	video	23	16	0	25	13.6	1.033333333	TRUE	FALSE	3	F	0	1355
95	video	24	12	0	25	10.96666667	0.4	FALSE	FALSE	3	F	0	1355
96	video	24	12	0	25	12.5	0	FALSE	FALSE	3	F	0	1355
97	video	24	20	0	25	16.26666667	1.133333333	FALSE	FALSE	3	M	NA	1355
98	video	24	44	0	30	22.16666667	1.6	FALSE	FALSE	3	M	NA	1355
99	video	24	44	0	30	22.36666667	1.066666667	FALSE	FALSE	3	M	NA	1355
100	video	24	72	0	25	22.5	2.733333333	FALSE	FALSE	2	NA	NA	1355
101	video	24	120	0	25	22.93333333	1.833333333	FALSE	FALSE	3	F	0	1355
102	video	24	16	0	25	22.7	1.833333333	FALSE	FALSE	2	NA	NA	1355
103	video	24	132	0	15	22.13333333	3.2	FALSE	FALSE	3	F	0	1355
104	video	24	120	0	25	22.66666667	0.733333333	FALSE	FALSE	3	F	0	1355
105	video	24	16	0	25	22.66666667	0.733333333	FALSE	FALSE	2	NA	NA	1355
106	video	25	32	0	50	16.73333333	0	FALSE	FALSE	3	M	NA	1355
107	video	25	16	0	60	17.1	0	FALSE	FALSE	3	M	NA	1355
108	video	25	24	38	50	18.3	0	FALSE	FALSE	3	M	NA	1355
109	video	25	16	32	50	19.9	0.733333333	FALSE	FALSE	3	M	NA	1355
110	video	25	16	0	30	19.83333333	0	TRUE	FALSE	3	F	0	1355
111	video	25	24	4	50	21.2	1.666666667	FALSE	FALSE	3	M	NA	1355
112	video	25	28	56	50	20.66666667	2	FALSE	FALSE	3	M	NA	1355
113	video	25	28	12	20	22.3	0.866666667	FALSE	FALSE	3	F	0	1355
114	video	26	24	0	15	9.366666667	0.533333333	FALSE	FALSE	3	F	0	1398
115	video	26	20	0	20	9.466666667	0.6	FALSE	FALSE	3	F	1	1398
116	video	26	20	0	100	9.466666667	0.6	FALSE	FALSE	1	NA	0	1398
117	video	26	NA	0	20	9.466666667	0.6	FALSE	FALSE	3	F	0	1398
118	video	26	24	30	50	12.7	0	TRUE	FALSE	2	M	NA	1398
119	video	26	16	0	15	14.53333333	0.533333333	TRUE	FALSE	3	F	1	1398
120	video	26	16	34	25	13.2	0.766666667	TRUE	FALSE	3	F	0	1398
121	video	26	12	10	40	13.2	0.766666667	TRUE	FALSE	3	F	0	1398
122	video	26	12	10	50	17.03333333	0	TRUE	FALSE	2	M	NA	1398
123	video	26	12	18	15	16.63333333	0	TRUE	FALSE	3	F	0	1398
124	video	26	12	0	25	17.43333333	0.2	TRUE	FALSE	3	F	0	1398
125	video	26	12	16	40	17.43333333	0.2	TRUE	FALSE	3	F	0	1398
126	video	26	160	12	50	19.1	0.333333333	TRUE	FALSE	2	M	NA	1398
127	video	26	16	2	15	19.13333333	0	TRUE	FALSE	3	F	1	1398
128	video	26	36	0	100	19.13333333	0	TRUE	FALSE	1	NA	0	1398
129	video	26	20	0	25	19.5	0	TRUE	FALSE	3	F	0	1398
130	video	26	52	16	40	19.5	0	TRUE	FALSE	3	F	0	1398
131	video	26	20	4	15	18.26666667	0.866666667	TRUE	FALSE	3	F	1	1398
132	video	26	64	56	25	18.33333333	0.966666667	TRUE	FALSE	3	F	0	1398
133	video	26	64	4	40	18.33333333	0.433333333	TRUE	FALSE	3	F	NA	1398
134	video	27	NA	NA	40	20.7	0	FALSE	FALSE	2	NA	NA	1398
135	video	27	NA	8	35	20.7	0	FALSE	FALSE	3	F	0	1398
136	video	27	20	0	20	20.7	0	FALSE	FALSE	3	F	1	1398
137	video	27	28	8	25	18.8	0	FALSE	FALSE	3	F	1	1398
138	video	27	96	0	100	18.8	0	FALSE	FALSE	1	NA	0	1398
139	video	27	NA	12	40	18.7	0	FALSE	FALSE	2	NA	NA	1398
140	video	27	NA	12	35	18.7	0	FALSE	FALSE	3	F	0	1398
141	video	27	20	0	20	18.7	0	FALSE	FALSE	3	F	1	1398
142	video	27	20	16	25	18.03333333	0.8	FALSE	FALSE	3	F	1	1398
143	video	27	88	0	100	18.03333333	0.8	FALSE	FALSE	1	NA	0	1398
144	video	27	28	22	25	18.03333333	0.8	FALSE	FALSE	3	F	1	1398
145	video	27	NA	0	100	18.03333333	0.8	FALSE	FALSE	1	NA	0	1398
146	video	27	NA	12	40	18.06666667	0.4	FALSE	FALSE	2	NA	NA	1398
147	video	27	16	NA	35	18.06666667	0.4	FALSE	FALSE	3	F	0	1398
148	video	27	32	0	20	18.06666667	0.4	FALSE	FALSE	3	F	1	1398
149	video	27	136	30	15	19.06666667	0.6	TRUE	FALSE	3	F	1	1398
150	video	27	100	0	100	19.06666667	0.6	TRUE	FALSE	1	NA	0	1398
151	video	27	24	34	25	19.56666667	0.1	TRUE	FALSE	3	F	1	1398
152	video	27	60	32	100	19.56666667	0.1	TRUE	FALSE	1	NA	0	1398
153	video	27	140	0	10	17.2	0.666666667	FALSE	FALSE	3	F	1	1398
154	video	27	160	0	100	17.2	0.666666667	FALSE	FALSE	1	NA	0	1398
155	video	27	184	2	15	19.53333333	0	TRUE	FALSE	2	NA	NA	1398
156	video	27	132	0	20	17.93333333	0.533333333	TRUE	FALSE	3	F	0	1398
157	video	27	160	10	25	19.2	0	FALSE	FALSE	3	F	1	1398
158	video	27	100	16	25	22	0	FALSE	FALSE	3	F	1	1398
159	video	27	56	0	100	22	0	FALSE	FALSE	1	NA	0	1398
160	video	27	20	4	20	19.46666667	0	FALSE	FALSE	3	F	1	1398
161	video	27	NA	54	50	19.53333333	0	FALSE	FALSE	3	F	1	1398
162	video	27	NA	22	100	19.53333333	0	FALSE	FALSE	1	NA	0	1398
163	video	27	84	24	25	19.83333333	0	FALSE	FALSE	3	F	1	1398
164	video	27	24	0	100	19.83333333	0	FALSE	FALSE	1	NA	0	1398
165	video	27	84	6	10	12.36666667	0.6	TRUE	FALSE	3	F	1	1398
166	video	27	184	0	100	12.36666667	0.6	TRUE	FALSE	1	NA	0	1398
167	video	27	112	4	20	12.4	0.733333333	TRUE	FALSE	3	F	1	1398
168	video	27	16	0	100	12.4	0.733333333	TRUE	FALSE	1	NA	0	1398
169	video	27	NA	2	50	12.5	0.766666667	TRUE	FALSE	3	F	0	1398
170	video	27	136	0	20	13.8	0.133333333	TRUE	FALSE	2	NA	NA	1398
171	video	27	72	0	10	14.03333333	0	TRUE	FALSE	3	F	1	1398
172	video	27	184	0	100	14.03333333	0	TRUE	FALSE	1	NA	0	1398
173	video	27	20	0	20	14.03333333	0	TRUE	FALSE	3	F	1	1398
174	video	27	12	0	100	14.03333333	0	TRUE	FALSE	1	NA	0	1398
175	video	27	112	4	50	16.26666667	0	TRUE	FALSE	3	F	0	1398
176	video	27	168	0	20	16.36666667	0	TRUE	FALSE	2	NA	NA	1398
177	video	27	88	2	25	15.1	0.766666667	FALSE	FALSE	3	F	0	1398
178	video	27	16	0	50	15.1	0.766666667	FALSE	FALSE	2	NA	NA	1398
179	video	27	116	0	20	15.66666667	0	TRUE	FALSE	3	F	1	1398
180	video	27	64	0	20	17.63333333	0	TRUE	FALSE	3	F	1	1398
181	video	27	144	0	100	17.63333333	0	TRUE	FALSE	1	NA	0	1398
182	video	27	164	0	20	17.86666667	0.366666667	TRUE	FALSE	2	NA	NA	1398
183	video	27	112	0	50	17.83333333	0	FALSE	FALSE	3	F	1	1398
184	video	27	24	4	100	17.83333333	0	FALSE	FALSE	1	NA	0	1398
185	video	27	16	0	25	17.83333333	0	FALSE	FALSE	3	F	0	1398
186	video	27	16	0	50	17.83333333	0	FALSE	FALSE	2	NA	NA	1398
187	video	27	108	0	20	18.03333333	0.133333333	TRUE	FALSE	3	F	1	1398
188	video	27	32	0	100	18.03333333	0.133333333	TRUE	FALSE	1	NA	0	1398
189	video	27	80	0	50	18.06666667	0	FALSE	FALSE	3	F	1	1398
190	video	27	20	20	25	18.33333333	0	FALSE	FALSE	3	F	0	1398
191	video	27	24	12	50	18.33333333	0	FALSE	FALSE	2	NA	NA	1398
192	video	27	172	0	100	18.76666667	0	TRUE	FALSE	1	NA	0	1398
193	video	27	128	4	20	18.9	0.133333333	TRUE	FALSE	3	F	1	1398
194	video	27	116	0	25	19.33333333	1.033333333	FALSE	FALSE	3	F	1	1398
195	video	27	NA	0	30	21.1	0.966666667	TRUE	FALSE	3	F	1	1398
196	video	27	NA	0	100	21.1	0.966666667	TRUE	FALSE	1	NA	0	1398
197	video	27	88	0	15	21.33333333	0.866666667	FALSE	FALSE	3	F	0	1398
198	video	27	NA	12	35	21.33333333	0.866666667	TRUE	FALSE	2	NA	NA	1398
199	video	27	12	26	40	21.4	0.233333333	FALSE	FALSE	3	F	0	1355
200	video	27	12	2	40	21.4	0.233333333	FALSE	FALSE	2	NA	NA	1355
201	video	27	156	28	40	21.4	0.233333333	FALSE	FALSE	3	F	0	1355
202	video	27	88	26	60	21.23333333	0.466666667	FALSE	FALSE	3	F	0	1355
203	video	27	20	0	40	21.33333333	0.166666667	FALSE	FALSE	3	F	0	1355
204	video	27	16	2	40	21.33333333	0.166666667	FALSE	FALSE	2	NA	NA	1355
205	video	27	16	0	60	21.36666667	0	FALSE	FALSE	3	F	0	1355
206	video	27	104	6	100	20.53333333	0.6	FALSE	FALSE	1	NA	0	1355
207	video	27	NA	18	25	20.26666667	0	TRUE	FALSE	3	F	1	1355
208	video	27	76	4	80	21.33333333	0.8	FALSE	FALSE	3	M	NA	1355
209	video	27	56	28	60	20.86666667	0.533333333	FALSE	FALSE	3	M	NA	1355
210	video	27	24	16	80	21.73333333	0.133333333	FALSE	FALSE	3	M	NA	1355
211	video	27	184	0	20	21.93333333	0.666666667	FALSE	FALSE	3	F	1	1355
212	video	27	180	0	100	21.93333333	0.666666667	FALSE	FALSE	1	NA	0	1355
213	video	27	104	6	50	21.86666667	0.366666667	FALSE	FALSE	2	NA	NA	1355
214	video	27	24	4	60	13.33333333	0.133333333	FALSE	FALSE	3	F	1	1398
215	video	27	16	NA	20	12.4	0.166666667	FALSE	FALSE	3	F	1	1398
216	video	27	20	4	100	12.4	0.166666667	FALSE	FALSE	1	NA	0	1398
217	video	27	12	0	40	12	1.266666667	FALSE	FALSE	3	F	0	1398
218	video	27	24	0	50	11.6	0.7	FALSE	FALSE	2	NA	NA	1398
219	video	27	12	2	40	11.6	0.7	FALSE	FALSE	3	F	0	1398
220	video	27	12	0	60	11.56666667	1.1	FALSE	FALSE	3	F	1	1398
221	video	27	12	0	20	11.33333333	0.666666667	FALSE	FALSE	3	F	1	1398
222	video	27	20	0	100	11.33333333	0.666666667	FALSE	FALSE	1	NA	0	1398
223	video	27	12	0	40	12.13333333	2.1	FALSE	FALSE	3	F	0	1398
224	video	27	12	NA	50	12.13333333	2.1	FALSE	FALSE	2	NA	NA	1398
225	video	27	16	0	60	13.4	0.9	FALSE	FALSE	3	F	1	1398
226	video	27	16	0	100	13.4	0.9	FALSE	FALSE	1	NA	0	1398
227	video	27	20	0	60	13.7	2.6	FALSE	FALSE	3	F	0	1398
228	video	27	20	12	80	13.96666667	0	FALSE	FALSE	2	M	NA	1398
229	video	27	16	0	40	14.06666667	0	FALSE	FALSE	3	F	0	1398
230	video	27	NA	0	100	14.06666667	0	FALSE	FALSE	1	NA	0	1398
231	video	27	20	0	35	14.03333333	0.666666667	FALSE	FALSE	3	F	1	1398
232	video	27	NA	0	100	14.03333333	0.666666667	FALSE	FALSE	1	NA	0	1398
233	video	27	16	4	45	14.43333333	0.166666667	FALSE	FALSE	3	F	1	1398
234	video	27	160	0	20	NA	NA	TRUE	FALSE	3	F	1	1398
235	video	27	152	0	25	NA	NA	TRUE	FALSE	3	F	1	1398
236	video	27	NA	0	100	NA	NA	FALSE	FALSE	1	NA	0	1398
237	video	27	76	6	30	NA	NA	FALSE	FALSE	3	F	1	1398
238	video	27	NA	8	100	NA	NA	FALSE	FALSE	1	NA	0	1398
239	video	27	60	54	30	NA	NA	FALSE	FALSE	3	F	1	1398
240	video	27	NA	22	100	NA	NA	FALSE	FALSE	1	NA	0	1398
241	video	27	88	8	25	NA	NA	FALSE	FALSE	3	F	1	1398
242	video	27	164	0	100	NA	NA	FALSE	FALSE	1	NA	0	1398
243	video	27	48	0	25	NA	NA	FALSE	FALSE	3	F	1	1398
244	video	27	8	0	100	NA	NA	FALSE	FALSE	1	NA	0	1398
245	video	27	56	0	25	NA	NA	FALSE	FALSE	3	F	1	1398
246	video	27	16	2	100	NA	NA	FALSE	FALSE	1	NA	0	1398
247	video	27	NA	6	30	NA	NA	FALSE	FALSE	3	F	1	1398
248	video	27	28	0	100	NA	NA	FALSE	FALSE	1	NA	0	1398
249	video	27	44	NA	25	NA	NA	FALSE	FALSE	3	F	1	1398
250	video	27	12	0	100	NA	NA	FALSE	FALSE	1	NA	1	1398
251	video	28	36	24	25	12.06666667	0	TRUE	FALSE	3	F	1	1398
252	video	28	48	0	40	12.8	0	TRUE	FALSE	3	F	1	1398
253	video	28	NA	0	100	12.8	0	TRUE	FALSE	1	NA	0	1398
254	video	28	84	8	40	14.26666667	0	TRUE	FALSE	3	F	1	1398
255	video	28	76	26	65	15.2	0.133333333	TRUE	FALSE	3	F	0	1398
256	video	28	80	6	100	15.16666667	0.766666667	FALSE	FALSE	1	NA	0	1398
257	video	28	52	48	30	15.8	0.633333333	FALSE	FALSE	3	F	1	1398
258	video	28	24	6	100	20.03333333	0.733333333	FALSE	FALSE	1	NA	0	1398
259	video	28	36	0	30	19.3	0.6	FALSE	FALSE	3	F	1	1398
260	video	28	16	2	100	20.76666667	0.533333333	FALSE	FALSE	1	NA	0	1398
261	video	28	48	20	30	21.13333333	0.566666667	TRUE	FALSE	3	F	1	1398
262	video	28	56	0	30	21.93333333	0.633333333	FALSE	FALSE	3	F	1	1398
263	video	28	120	0	100	23.3	0	TRUE	FALSE	1	NA	0	1398
264	video	28	84	0	25	22.06666667	0	FALSE	FALSE	3	F	1	1398
265	video	28	116	12	25	23.7	0.9	FALSE	FALSE	3	F	1	1398
266	video	28	72	0	100	21.6	0.566666667	FALSE	FALSE	1	NA	0	1398
267	video	28	56	16	30	21.63333333	0.5	FALSE	FALSE	3	F	1	1398
268	video	28	16	0	100	22.03333333	2	FALSE	FALSE	1	NA	0	1398
269	video	28	44	0	30	22.9	0.733333333	FALSE	FALSE	3	F	1	1398
270	video	28	28	14	30	20.83333333	1.766666667	FALSE	FALSE	2	NA	NA	1398
271	video	28	48	12	30	27.03333333	0	FALSE	FALSE	3	F	1	1398
272	video	28	12	2	100	18.73333333	0	TRUE	FALSE	3	M	NA	2112
273	video	28	20	0	100	14.6	0.866666667	TRUE	FALSE	3	M	NA	2112
274	video	28	52	10	30	19.6	0.533333333	FALSE	FALSE	3	F	1	1398
275	video	28	28	0	30	20.96666667	0	FALSE	FALSE	3	F	1	1398
276	video	28	96	2	85	20.83333333	0.333333333	FALSE	FALSE	3	M	NA	2214
277	video	28	92	0	80	21.88888889	2.414016001	TRUE	TRUE	3	M	NA	2214
278	video	28	112	30	95	23.4	0.9	TRUE	TRUE	3	M	NA	2214
279	video	28	88	2	95	20.56666667	1.3	TRUE	TRUE	3	M	NA	2214
280	video	28	76	6	95	19.53333333	1.7	TRUE	TRUE	3	M	NA	2214
281	video	28	48	0	95	22.2	1.166666667	TRUE	TRUE	3	M	NA	2214
282	visual	29	108	12	85	23.83333333	8.046720003	TRUE	TRUE	3	M	NA	2115
283	video	29	120	0	100	34.16666667	1.166666667	FALSE	FALSE	3	F	0	1398
284	video	29	48	0	80	34.16666667	0.466666667	FALSE	FALSE	3	F	1	1398
285	video	29	208	0	100	34.16666667	0.466666667	FALSE	FALSE	1	NA	0	1398
286	video	29	152	0	50	34.16666667	0.666666667	FALSE	FALSE	3	F	1	1398
287	video	29	20	0	100	34.16666667	1.666666667	FALSE	FALSE	1	NA	0	1398
288	video	29	132	0	100	34.16666667	0.533333333	FALSE	FALSE	3	F	0	1398
289	video	29	88	0	50	34.16666667	1.533333333	FALSE	FALSE	3	F	0	1398
290	video	29	200	0	100	30.36666667	1.033333333	FALSE	FALSE	3	F	NA	1355
291	video	29	208	0	80	30.86666667	1.866666667	FALSE	FALSE	3	F	1	1355
292	video	29	164	46	75	29.8	0.666666667	FALSE	FALSE	3	F	1	1355
293	video	29	192	0	100	29.4	0.5	FALSE	FALSE	3	F	0	1355
294	video	29	164	8	75	29.2	0.7	FALSE	FALSE	3	F	0	1355
295	video	29	132	0	75	31	0.633333333	FALSE	FALSE	3	F	1	1355
296	video	31	88	8	90	16.16666667	1.266666667	FALSE	FALSE	3	F	1	1974
297	video	31	100	0	90	16.83333333	0.766666667	TRUE	FALSE	3	F	0	1974
298	visual	30	100	0	100	21.83333333	4.828032002	TRUE	TRUE	3	F	NA	2112
299	visual	30	156	16	100	27	3.379622401	FALSE	FALSE	3	M	NA	2112
300	visual	30	148	4	100	27	3.379622401	FALSE	FALSE	3	M	NA	2112
301	visual	32	108	0	100	15.55555556	1.2874752	TRUE	FALSE	3	F	NA	1974
302	visual	32	140	0	100	15.55555556	1.2874752	TRUE	FALSE	3	F	NA	1974
303	visual	32	120	0	100	15.55555556	1.2874752	TRUE	FALSE	3	F	NA	1974
304	visual	32	112	0	100	15.55555556	1.2874752	TRUE	FALSE	3	F	NA	1974
305	visual	32	80	0	80	15	4.023360002	TRUE	FALSE	3	F	NA	2112
306	visual	32	32	0	80	13.33333333	5.793638402	FALSE	FALSE	3	F	NA	2112
307	visual	32	28	0	100	13.33333333	5.793638402	FALSE	FALSE	3	F	NA	2112
308	visual	32	100	0	95	12.77777778	5.793638402	TRUE	FALSE	3	F	NA	2112
309	visual	32	52	20	100	18.33333333	0	FALSE	FALSE	3	M	NA	2112
310	visual	32	84	10	100	18.33333333	0	FALSE	FALSE	3	M	NA	2112
311	visual	32	148	26	100	27.22222222	5.793638402	TRUE	TRUE	3	F	NA	1974
312	visual	32	128	0	100	23.88888889	4.184294402	TRUE	FALSE	3	F	NA	1974
313	visual	32	148	0	100	25	2.896819201	FALSE	FALSE	3	F	NA	1974
314	visual	32	116	8	100	25	2.896819201	FALSE	FALSE	3	F	NA	1974
315	visual	32	140	0	100	26.66666667	2.574950401	TRUE	TRUE	3	M	NA	1974
316	visual	32	140	2	100	23.11111111	2.092147201	FALSE	TRUE	3	F	NA	1974
317	visual	32	56	0	90	23.33333333	2.092147201	FALSE	TRUE	3	F	NA	1974
318	visual	32	168	0	100	NA	2.092147201	TRUE	TRUE	3	M	NA	1974
319	visual	32	128	20	100	24.44444444	2.253081601	FALSE	TRUE	3	M	NA	1974
320	visual	32	128	0	100	24.44444444	1.931212801	FALSE	TRUE	3	M	NA	1974
321	visual	34	124	0	100	16.83333333	4.184294402	TRUE	FALSE	3	M	NA	2113
322	visual	34	128	0	100	15.11111111	3.540556801	TRUE	FALSE	3	M	NA	2113
323	visual	34	160	0	100	22.77777778	1.1265408	TRUE	TRUE	3	M	NA	2214
324	visual	34	88	0	100	22.77777778	1.1265408	TRUE	TRUE	3	M	NA	2214
325	visual	34	120	0	100	22.77777778	1.609344001	TRUE	TRUE	3	M	NA	2214
326	visual	34	44	0	100	22.77777778	1.931212801	TRUE	TRUE	3	M	NA	2214
327	visual	34	40	0	100	22.77777778	1.1265408	TRUE	TRUE	3	M	NA	2214
328	visual	34	144	0	100	26.66666667	2.253081601	TRUE	FALSE	3	F	NA	1974
329	visual	34	28	4	100	11.44444444	1.609344001	FALSE	FALSE	3	F	NA	1922
330	visual	34	32	0	100	11.66666667	1.609344001	FALSE	FALSE	3	F	NA	1922
331	visual	34	40	4	100	12.22222222	1.609344001	FALSE	FALSE	3	M	NA	1922
332	visual	34	40	24	100	12.22222222	1.609344001	FALSE	FALSE	3	F	NA	1922
333	visual	34	32	0	100	12.22222222	1.609344001	FALSE	FALSE	3	F	NA	1922
334	visual	34	68	16	100	13.33333333	1.609344001	FALSE	FALSE	3	M	NA	1922
335	visual	34	40	20	100	13.33333333	1.609344001	FALSE	FALSE	3	F	NA	1922
336	visual	34	60	2	100	13.33333333	1.609344001	FALSE	FALSE	3	M	NA	1922
337	visual	34	28	12	100	13.88888889	1.609344001	FALSE	FALSE	3	F	NA	1922
338	visual	34	56	0	100	11.38888889	1.609344001	FALSE	FALSE	3	F	NA	1922
339	visual	34	76	14	100	11.38888889	1.609344001	FALSE	FALSE	3	M	NA	1922
340	visual	34	36	2	100	11.66666667	1.609344001	FALSE	FALSE	3	F	NA	1922
341	visual	34	36	0	100	11.66666667	1.609344001	FALSE	FALSE	3	M	NA	1922
342	visual	34	24	0	100	11.66666667	1.609344001	FALSE	FALSE	3	F	NA	1922
343	visual	34	44	0	100	11.66666667	1.609344001	FALSE	FALSE	3	M	NA	1922
344	visual	34	32	0	100	11.66666667	1.609344001	FALSE	FALSE	3	F	NA	1922
345	visual	34	64	12	100	13.33333333	1.609344001	FALSE	FALSE	3	M	NA	1922
346	visual	34	28	4	100	13.33333333	1.609344001	FALSE	FALSE	3	F	NA	1922
347	visual	34	104	2	100	13.33333333	1.609344001	FALSE	FALSE	3	M	NA	1922
348	visual	34	28	0	100	13.33333333	1.609344001	FALSE	FALSE	3	F	NA	1922
349	video	22	128	0	0	NA	NA	TRUE	FALSE	3	M	NA	1355
350	video	22	128	0	0	21.8	0.433333333	TRUE	FALSE	3	M	NA	1355
351	video	22	160	0	0	23.1	0	TRUE	FALSE	3	M	NA	1355
352	video	22	180	0	5	24.1	0.566666667	FALSE	FALSE	3	F	NA	1355
353	video	22	128	NA	0	24.1	0.566666667	TRUE	FALSE	3	M	NA	1355
354	video	22	136	NA	0	23.73333333	0.866666667	TRUE	FALSE	3	M	NA	1355
355	video	22	160	0	0	23.66666667	1.133333333	TRUE	FALSE	3	F	NA	1355
356	video	22	108	2	5	15.23333333	0	FALSE	FALSE	3	F	1	1398
357	video	22	96	16	5	14.5	0	FALSE	FALSE	3	F	NA	1398
358	video	22	104	60	5	14.5	0	FALSE	FALSE	3	F	NA	1398
359	video	22	60	0	1	11.03333333	0	FALSE	FALSE	3	F	NA	1398
360	video	22	60	0	1	NA	NA	FALSE	FALSE	3	F	NA	1398
361	video	22	52	0	1	8.266666667	0.7	FALSE	FALSE	3	F	2	1398
362	video	23	148	0	1	NA	NA	TRUE	FALSE	3	F	NA	2059
363	video	23	NA	0	10	NA	NA	TRUE	TRUE	3	F	NA	2059
364	video	23	NA	0	5	NA	NA	TRUE	FALSE	3	F	NA	2059
365	video	23	NA	0	30	30	0	TRUE	TRUE	3	M	NA	2059
366	video	23	NA	0	1	30.26666667	0.466666667	TRUE	FALSE	3	F	NA	2059
367	video	23	NA	0	5	30.26666667	0.466666667	TRUE	FALSE	3	F	NA	2059
368	video	23	NA	4	5	30.26666667	0.466666667	TRUE	TRUE	3	F	NA	2059
369	video	23	144	0	30	NA	NA	TRUE	TRUE	3	M	NA	2059
370	video	23	144	0	1	NA	NA	TRUE	TRUE	3	F	NA	2059
371	video	23	124	0	30	32.63333333	0	TRUE	TRUE	3	M	NA	2059
372	video	23	144	0	1	32.46666667	0.4	TRUE	TRUE	3	F	NA	2059
373	video	23	NA	0	10	31.3	0.133333333	TRUE	FALSE	3	F	NA	2059
374	video	23	NA	0	5	31.3	0.133333333	TRUE	TRUE	3	F	NA	2059
375	video	23	144	0	30	31.26666667	0.533333333	TRUE	TRUE	3	M	NA	2059
376	video	23	148	0	10	31.26666667	0.533333333	TRUE	TRUE	3	F	NA	2059
377	video	23	NA	0	1	31.26666667	0.533333333	TRUE	TRUE	3	F	NA	2059
378	video	23	136	2	10	33.06666667	0.633333333	TRUE	TRUE	3	F	NA	2059
379	video	23	132	0	30	32.9	0.9	TRUE	TRUE	3	M	NA	2059
380	video	23	140	0	10	34.83333333	0.566666667	TRUE	TRUE	3	F	NA	2059
381	video	23	NA	0	30	34.83333333	0.566666667	TRUE	TRUE	3	M	NA	2059
382	video	23	NA	0	5	31.93333333	0.833333333	TRUE	TRUE	3	F	NA	2059
383	video	23	140	0	10	32.96666667	0.466666667	TRUE	TRUE	3	F	NA	2059
384	video	23	NA	0	30	32.96666667	0.466666667	TRUE	TRUE	3	M	NA	2059
385	video	23	NA	0	1	32.56666667	0.866666667	TRUE	TRUE	3	F	NA	2059
386	video	23	132	0	5	21.43333333	0	FALSE	FALSE	3	F	NA	1398
387	video	23	124	2	5	21.43333333	0	FALSE	FALSE	3	F	NA	1398
388	video	23	16	0	30	20.73333333	0	FALSE	FALSE	3	F	NA	1398
389	video	23	40	0	20	20.36666667	0	TRUE	FALSE	2	NA	NA	1398
390	video	23	20	8	25	20.36666667	0	TRUE	FALSE	3	F	NA	1398
391	video	23	172	0	10	21	0.166666667	FALSE	FALSE	3	F	NA	1355
392	video	23	156	8	5	20.93333333	0.2	FALSE	FALSE	3	F	1	1398
393	video	23	184	14	30	21.4	0	TRUE	FALSE	3	F	NA	1398
394	video	23	84	0	20	21.4	0	TRUE	FALSE	2	NA	NA	1398
395	video	23	12	10	10	21.4	0	FALSE	FALSE	3	F	NA	1398
396	video	23	168	0	50	21.33333333	1.166666667	FALSE	FALSE	2	NA	NA	1398
397	video	23	172	0	30	21.13333333	0	FALSE	FALSE	3	F	NA	1398
398	video	23	164	26	5	21.13333333	0	FALSE	FALSE	3	F	NA	1398
399	video	23	48	0	100	21.13333333	0	FALSE	FALSE	1	NA	NA	1398
400	video	23	NA	4	1	21.13333333	0	FALSE	FALSE	3	F	NA	1398
401	video	23	152	20	5	21.13333333	0	FALSE	FALSE	3	F	NA	1398
402	video	23	128	0	50	21.3	0.3	TRUE	FALSE	2	NA	NA	1398
403	video	23	144	0	30	21.13333333	0.3	FALSE	FALSE	3	F	NA	1398
404	video	23	76	20	1	21.13333333	0.3	FALSE	FALSE	3	F	NA	1398
405	video	23	64	8	5	21.13333333	0.3	FALSE	FALSE	3	F	NA	1398
406	video	23	136	0	30	20.56666667	0.766666667	FALSE	FALSE	3	F	NA	1398
407	video	23	60	NA	1	20.56666667	0.766666667	FALSE	FALSE	3	F	NA	1398
408	video	23	92	2	5	20.56666667	0.766666667	FALSE	FALSE	3	F	NA	1398
409	video	24	12	0	10	19.8	0	FALSE	FALSE	3	F	NA	1355
410	video	24	116	0	10	20.16666667	0	TRUE	FALSE	3	F	NA	1355
411	video	24	52	44	60	20.2	0.7	TRUE	FALSE	3	M	NA	1398
412	video	24	48	0	15	20.9	0	TRUE	FALSE	3	F	NA	1355
413	video	24	116	0	10	21.23333333	0.166666667	TRUE	FALSE	3	F	NA	1355
414	video	24	24	16	60	21.33333333	0.333333333	TRUE	FALSE	3	M	NA	1398
415	video	24	104	0	15	21.4	0	TRUE	FALSE	3	F	NA	1355
416	video	24	60	0	10	21.33333333	0	TRUE	FALSE	3	F	NA	1355
417	video	24	24	16	60	21.33333333	0	TRUE	FALSE	3	M	NA	1398
418	video	24	96	0	15	21.5	1.133333333	TRUE	FALSE	3	F	NA	1355
419	video	24	24	0	10	21.33333333	0.233333333	TRUE	FALSE	3	F	NA	1355
420	video	24	28	24	15	21.56666667	0	TRUE	FALSE	3	F	NA	1355
421	video	24	60	14	20	21.36666667	0.2	TRUE	FALSE	3	F	NA	1355
422	video	24	16	4	60	21.46666667	0.6	TRUE	FALSE	3	M	NA	1398
423	video	24	48	0	10	21.43333333	0.6	TRUE	FALSE	3	F	NA	1355
424	video	24	48	8	15	21.8	1.333333333	TRUE	FALSE	3	F	NA	1355
425	video	24	NA	8	20	21.73333333	0.5	TRUE	FALSE	3	F	NA	1355
426	video	24	32	0	60	21.7	1	TRUE	FALSE	3	M	NA	1398
427	video	24	88	0	15	21.83333333	0	TRUE	FALSE	3	F	NA	1355
428	video	24	100	2	20	21.83333333	0	TRUE	FALSE	3	F	NA	1355
429	video	24	16	0	10	17.83333333	0	TRUE	FALSE	3	F	1	1355
430	video	24	20	0	40	17.83333333	0	FALSE	FALSE	3	F	1	1355
431	video	24	8	0	10	17.4	0	TRUE	FALSE	3	F	1	1355
432	video	24	16	0	40	17.4	0	FALSE	FALSE	3	F	1	1355
433	video	24	NA	0	100	17.4	0	TRUE	FALSE	1	NA	NA	1355
434	video	24	12	0	10	19.3	0	TRUE	FALSE	3	F	1	1355
435	video	24	12	0	40	19.3	0	FALSE	FALSE	3	F	1	1355
436	video	24	20	0	100	19.3	0	TRUE	FALSE	1	NA	NA	1355
437	video	24	28	0	10	19.16666667	0	TRUE	FALSE	3	F	1	1355
438	video	24	16	0	40	19.16666667	0	FALSE	FALSE	3	F	1	1355
439	video	24	NA	0	100	19.16666667	0	TRUE	FALSE	1	NA	NA	1355
440	video	24	NA	0	100	19.16666667	0	TRUE	FALSE	1	NA	NA	1355
441	video	24	76	0	10	21.26666667	0	TRUE	FALSE	3	F	1	1355
442	video	24	40	6	40	21.26666667	0	TRUE	FALSE	3	F	1	1355
443	video	24	48	2	40	25.2	0	TRUE	FALSE	3	F	NA	1355
444	video	24	NA	0	100	25.2	0	TRUE	FALSE	1	NA	NA	1355
445	video	24	48	0	40	22.25	1.2	TRUE	FALSE	3	F	NA	1355
446	video	24	NA	0	100	22.25	1.2	TRUE	FALSE	1	NA	NA	1355
447	video	24	24	0	40	27.36666667	0	TRUE	FALSE	3	F	NA	1355
448	video	24	244	0	100	27.36666667	0	TRUE	FALSE	1	NA	NA	1355
449	video	24	16	0	40	25.26666667	0.2	TRUE	FALSE	3	F	NA	1355
450	video	24	240	0	100	25.26666667	0.2	TRUE	FALSE	1	NA	NA	1355
451	video	24	220	10	45	NA	NA	TRUE	FALSE	3	F	NA	1355
452	video	24	156	0	40	NA	NA	TRUE	FALSE	3	F	1	1355
453	video	24	252	0	100	NA	NA	TRUE	FALSE	1	NA	NA	1355
454	video	24	160	0	40	17.5	0	TRUE	FALSE	3	F	NA	1355
455	video	24	152	0	10	17.9	0	TRUE	FALSE	3	F	1	1355
456	video	24	152	0	35	18.23333333	0	TRUE	FALSE	3	F	NA	1355
457	video	24	136	8	10	20.83333333	0	FALSE	FALSE	3	F	NA	1355
458	video	24	208	0	15	20.83333333	0	FALSE	FALSE	2	NA	NA	1355
459	video	24	164	0	10	21.6	0	FALSE	FALSE	3	F	NA	1355
460	video	24	160	0	65	22.9	0	TRUE	FALSE	3	F	NA	1355
461	video	24	168	0	30	22.1	0.366666667	TRUE	FALSE	3	F	NA	1355
462	video	24	144	2	100	22.1	0.366666667	TRUE	FALSE	1	NA	NA	1355
463	video	24	88	0	10	21.9	0	FALSE	FALSE	3	F	NA	1355
464	video	24	96	0	40	23.76666667	0	TRUE	FALSE	3	F	NA	1355
465	video	24	156	0	60	23.9	0	FALSE	FALSE	3	F	NA	1355
466	video	24	176	8	60	22.96666667	0.433333333	FALSE	FALSE	3	M	NA	1355
467	video	24	124	0	30	24.53333333	1	TRUE	FALSE	3	F	1	1355
468	video	24	276	0	100	24.53333333	1	TRUE	FALSE	1	NA	NA	1355
469	video	24	172	0	5	24.33333333	0	FALSE	FALSE	3	F	1	1355
470	video	24	272	0	45	24.33333333	0	FALSE	FALSE	2	NA	NA	1355
471	video	24	172	0	5	22.7	0	FALSE	FALSE	3	F	1	1355
472	video	24	144	0	5	24.13333333	0	FALSE	FALSE	3	F	1	1355
473	video	24	NA	0	60	24.13333333	0	FALSE	FALSE	3	M	NA	1355
474	video	24	148	0	5	25.73333333	0	FALSE	FALSE	3	F	1	1355
475	video	24	96	22	5	18.33333333	0	TRUE	FALSE	3	F	1	1355
476	video	24	112	0	100	18.33333333	0	TRUE	FALSE	1	NA	NA	1355
477	video	24	56	0	25	18.96666667	0	FALSE	FALSE	2	NA	NA	1355
478	video	24	84	22	45	19.56666667	0	FALSE	FALSE	3	F	NA	1355
479	video	24	100	0	5	18.86666667	0	FALSE	FALSE	3	F	NA	1355
480	video	24	88	NA	100	18.86666667	0	FALSE	FALSE	1	NA	NA	1355
481	video	24	104	0	5	17.8	0	FALSE	FALSE	3	F	NA	1355
482	video	24	56	0	100	17.8	0	FALSE	FALSE	1	NA	NA	1355
483	video	24	NA	24	25	19.36666667	0	FALSE	FALSE	2	NA	NA	1355
484	video	24	80	26	5	19.66666667	0	FALSE	FALSE	3	F	1	1355
485	video	24	NA	8	100	19.66666667	0	FALSE	FALSE	1	NA	NA	1355
486	video	24	84	30	10	18.83333333	0	FALSE	FALSE	3	F	1	1355
487	video	24	64	0	100	18.83333333	0	FALSE	FALSE	1	NA	NA	1355
488	video	24	76	2	15	18.26666667	0	FALSE	FALSE	3	F	NA	1355
489	video	24	44	0	10	18.46666667	0	FALSE	FALSE	3	F	NA	1355
490	video	24	76	22	40	19.53333333	1.366666667	FALSE	FALSE	3	F	NA	1355
491	video	24	12	38	5	16	0	FALSE	FALSE	3	F	1	1355
492	video	24	20	24	40	16.1	0	FALSE	FALSE	3	F	1	1355
493	video	24	28	16	5	15.75	0	FALSE	FALSE	3	F	1	1355
494	video	24	20	26	40	15.73333333	0	FALSE	FALSE	3	F	1	1355
495	video	24	36	20	5	14.63333333	0	FALSE	FALSE	3	F	1	1355
496	video	24	20	6	40	14.53333333	0	FALSE	FALSE	3	F	1	1355
497	video	24	16	16	55	14.53333333	0	FALSE	FALSE	2	NA	NA	1355
498	video	24	16	0	35	14.53333333	0	FALSE	FALSE	2	NA	NA	1355
499	video	25	32	0	45	26.26666667	0	FALSE	TRUE	3	F	NA	2214
500	video	25	20	0	45	23	1.8	FALSE	TRUE	3	F	NA	2214
501	video	25	24	0	45	25.1	0.933333333	FALSE	TRUE	3	F	NA	2214
502	video	25	164	0	70	28.4	1.3	TRUE	TRUE	3	F	NA	2214
503	video	25	172	0	5	21.63333333	1	TRUE	FALSE	3	F	NA	2214
504	video	25	100	4	60	27.6	1	TRUE	TRUE	3	M	NA	2214
505	video	25	108	0	60	24.75	0.85	TRUE	TRUE	3	M	NA	2214
506	video	25	112	0	60	21	2.2	TRUE	TRUE	3	M	NA	2214
507	video	25	76	0	60	21.6	1.166666667	TRUE	TRUE	3	M	NA	2214
508	video	25	48	0	60	22.7	1.6	TRUE	TRUE	3	M	NA	2214
509	video	25	160	0	5	14.33333333	1.666666667	TRUE	TRUE	3	F	1	1974
510	video	25	152	0	5	13.96666667	2.166666667	TRUE	TRUE	3	F	1	1974
511	video	25	136	6	5	15.8	1.733333333	TRUE	TRUE	3	F	1	1974
512	video	25	140	0	5	14.83333333	1.666666667	TRUE	TRUE	3	F	1	1974
513	video	25	164	12	5	16.7	0	FALSE	FALSE	3	F	1	1974
514	video	25	NA	0	5	15.13333333	1.7	FALSE	FALSE	3	F	1	1974
515	video	25	36	14	40	28.13333333	0.466666667	FALSE	FALSE	2	NA	NA	2112
516	video	25	100	14	40	28.13333333	0.466666667	FALSE	TRUE	3	F	NA	2112
517	video	25	128	8	35	28.13333333	0.466666667	FALSE	TRUE	3	F	NA	2112
518	video	25	68	14	30	28.13333333	0.466666667	FALSE	TRUE	3	F	NA	2112
519	video	25	28	18	40	23.46666667	1.3	FALSE	FALSE	2	NA	NA	2112
520	video	25	104	6	40	23.46666667	1.3	FALSE	TRUE	3	F	NA	2112
521	video	25	60	16	35	23.46666667	1.3	FALSE	TRUE	3	F	NA	2112
522	video	25	28	0	30	23.46666667	1.3	FALSE	TRUE	3	F	NA	2112
523	video	25	20	0	40	23.33333333	1.633333333	FALSE	FALSE	2	NA	NA	2112
524	video	25	92	0	40	23.33333333	1.633333333	FALSE	TRUE	3	F	NA	2112
525	video	25	40	0	35	23.33333333	1.633333333	FALSE	TRUE	3	F	NA	2112
526	video	25	32	0	30	23.33333333	1.633333333	FALSE	TRUE	3	F	NA	2112
527	video	26	112	0	40	22.6	1	TRUE	TRUE	3	F	NA	2112
528	video	26	132	0	60	24.33333333	0.466666667	TRUE	TRUE	3	F	NA	2112
529	video	26	140	0	40	23.53333333	0.8	TRUE	TRUE	3	F	NA	2112
530	video	26	156	0	60	21.73333333	1.4	TRUE	TRUE	3	F	NA	2112
531	video	26	164	4	40	22.86666667	0.9	TRUE	TRUE	3	F	NA	2112
532	video	26	156	6	60	21.8	1.2	TRUE	TRUE	3	F	NA	2112
533	video	26	164	10	20	24.06666667	0.866666667	TRUE	TRUE	3	F	1	1974
534	video	26	224	6	100	24.06666667	0.866666667	TRUE	TRUE	1	NA	NA	1974
535	video	26	128	24	35	24.06666667	0.866666667	TRUE	TRUE	3	F	1	1974
536	video	26	172	12	20	25.9	0.566666667	TRUE	TRUE	3	F	1	1974
537	video	26	140	0	100	25.9	0.566666667	TRUE	TRUE	1	NA	NA	1974
538	video	26	172	2	35	25.9	0.566666667	TRUE	TRUE	3	F	1	1974
539	video	26	172	2	100	30.4	0	TRUE	TRUE	1	NA	NA	1974
540	video	26	128	16	20	24.56666667	0.733333333	TRUE	TRUE	3	F	1	1974
541	video	26	136	16	35	24.56666667	0.733333333	TRUE	TRUE	3	F	1	1974
542	video	26	104	20	20	24.66666667	0.533333333	TRUE	TRUE	3	F	NA	1974
543	video	26	168	0	20	22.53333333	0.666666667	TRUE	TRUE	3	F	1	1974
544	video	26	164	8	35	22.53333333	0.666666667	TRUE	TRUE	3	F	1	1974
545	video	26	180	0	100	22.53333333	0.666666667	TRUE	TRUE	1	NA	NA	1974
546	video	26	140	16	20	22.06666667	0.433333333	TRUE	TRUE	3	F	NA	1974
547	video	26	164	22	20	21.46666667	0.933333333	TRUE	TRUE	3	F	1	1974
548	video	26	152	0	35	21.46666667	0.933333333	TRUE	TRUE	3	F	1	1974
549	video	26	200	0	100	21.46666667	0.933333333	TRUE	TRUE	1	NA	NA	1974
550	video	26	NA	4	40	20.13333333	1.666666667	TRUE	TRUE	3	F	NA	2112
551	video	26	116	0	15	20.13333333	1.666666667	TRUE	TRUE	3	F	NA	2112
552	video	26	172	18	20	20.13333333	1.666666667	TRUE	TRUE	3	F	NA	2112
553	video	26	140	0	15	20.13333333	1.666666667	TRUE	TRUE	3	F	NA	2112
554	video	26	140	12	15	17.6	2.366666667	TRUE	TRUE	3	F	NA	2112
555	video	26	128	0	40	20.03333333	1.2	TRUE	TRUE	3	F	NA	2112
556	video	26	96	0	15	20	1.433333333	TRUE	TRUE	3	F	NA	2112
557	video	26	160	14	20	20	1.433333333	TRUE	TRUE	3	F	NA	2112
558	video	26	168	2	15	20	1.433333333	TRUE	TRUE	3	F	NA	2112
559	video	26	132	4	40	17.63333333	2.6	TRUE	TRUE	3	F	NA	2112
560	video	26	92	0	15	18.26666667	1.966666667	TRUE	TRUE	3	F	NA	2112
561	video	26	144	0	20	18.26666667	1.966666667	TRUE	TRUE	3	F	NA	2112
562	video	26	144	4	15	18.26666667	1.966666667	TRUE	TRUE	3	F	NA	2112
563	video	26	104	2	15	19.66666667	0.633333333	TRUE	TRUE	3	F	NA	2112
564	video	26	NA	0	100	19.66666667	0.633333333	TRUE	TRUE	1	NA	NA	2112
565	video	26	104	0	20	19.06666667	1.966666667	TRUE	TRUE	3	F	NA	2112
566	video	26	104	0	40	25.23333333	0	FALSE	FALSE	3	F	NA	2112
567	video	26	132	0	15	25.23333333	0	FALSE	FALSE	3	F	NA	2112
568	video	26	88	0	20	25.23333333	0	FALSE	FALSE	3	F	NA	2112
569	video	26	NA	0	100	25.23333333	0	FALSE	FALSE	1	NA	NA	2112
570	video	26	NA	0	100	25.23333333	0	FALSE	FALSE	1	NA	NA	2112
571	video	26	NA	0	15	25.23333333	0	FALSE	FALSE	3	F	NA	2112
572	video	26	NA	0	40	25.23333333	0	FALSE	TRUE	3	F	NA	2112
573	video	26	NA	0	40	20.13333333	0.1	FALSE	FALSE	3	F	NA	2112
574	video	26	96	0	15	20.13333333	0.1	FALSE	FALSE	3	F	NA	2112
575	video	26	56	0	20	20.13333333	0.1	FALSE	FALSE	3	F	NA	2112
576	video	26	NA	0	100	20.13333333	0.1	FALSE	FALSE	1	NA	NA	2112
577	video	26	NA	0	100	20.13333333	0.1	FALSE	FALSE	1	NA	NA	2112
578	video	26	128	0	15	20.13333333	0.1	FALSE	FALSE	3	F	NA	2112
579	video	26	24	0	40	20.13333333	0.1	FALSE	TRUE	3	F	NA	2112
580	video	26	NA	0	100	20.13333333	0.1	FALSE	FALSE	1	NA	NA	2112
581	video	26	NA	0	40	19.36666667	0	FALSE	FALSE	3	F	NA	2112
582	video	26	92	20	60	19.36666667	0	FALSE	FALSE	3	F	NA	2112
583	video	26	92	12	15	19.36666667	0	FALSE	FALSE	3	F	NA	2112
584	video	26	80	0	20	19.36666667	0	FALSE	FALSE	3	F	NA	2112
585	video	26	NA	0	15	19.36666667	0	FALSE	FALSE	3	F	NA	2112
586	video	26	NA	0	40	19.36666667	0	FALSE	FALSE	3	F	NA	2112
587	video	26	NA	0	100	19.36666667	0	FALSE	FALSE	1	NA	NA	2112
588	video	26	140	20	15	17	0	TRUE	TRUE	3	F	NA	2112
589	video	26	112	18	10	17	0	TRUE	TRUE	3	F	NA	2112
590	video	26	NA	0	100	17	0	TRUE	FALSE	1	NA	NA	2112
591	video	26	148	0	40	17	0	TRUE	TRUE	3	F	NA	2112
592	video	26	160	0	15	17.56666667	0	TRUE	TRUE	3	F	NA	2112
593	video	26	156	6	10	17.56666667	0	TRUE	TRUE	3	F	NA	2112
594	video	26	140	0	40	17.56666667	0	TRUE	TRUE	3	F	NA	2112
595	video	26	NA	0	100	17.56666667	0	TRUE	TRUE	1	NA	NA	2112
596	video	26	NA	0	100	17.56666667	0	TRUE	FALSE	1	NA	NA	2112
597	video	26	152	6	15	17.13333333	0.166666667	TRUE	TRUE	3	F	NA	2112
598	video	26	124	0	10	17.13333333	0.166666667	TRUE	TRUE	3	F	NA	2112
599	video	26	124	6	40	17.13333333	0.166666667	TRUE	TRUE	3	F	NA	2112
600	video	26	NA	0	100	17.13333333	0.166666667	TRUE	TRUE	1	NA	NA	2112
601	video	26	NA	0	100	17.13333333	0.166666667	TRUE	TRUE	1	NA	NA	2112
602	video	26	112	4	15	17.86666667	0	TRUE	TRUE	3	F	NA	2112
603	video	26	120	12	10	17.86666667	0	TRUE	TRUE	3	F	NA	2112
604	video	26	144	6	40	17.86666667	0	TRUE	TRUE	3	F	NA	2112
605	video	26	172	0	60	17.86666667	0	TRUE	TRUE	2	F	NA	2112
606	video	26	NA	0	100	17.86666667	0	TRUE	FALSE	1	NA	NA	2112
607	video	26	136	0	15	18.53333333	0	TRUE	TRUE	3	F	NA	2112
608	video	26	136	18	10	18.53333333	0	TRUE	TRUE	3	F	NA	2112
609	video	26	160	0	40	18.53333333	0	TRUE	TRUE	3	F	NA	2112
610	video	26	152	0	60	18.53333333	0	TRUE	TRUE	3	F	NA	2112
611	video	26	NA	0	100	18.53333333	0	TRUE	TRUE	1	NA	NA	2112
612	video	26	NA	0	100	18.53333333	0	TRUE	TRUE	1	NA	NA	2112
613	video	26	76	NA	15	17.76666667	0	TRUE	TRUE	3	F	NA	2112
614	video	26	136	0	10	17.76666667	0	TRUE	TRUE	3	F	NA	2112
615	video	26	160	2	40	17.76666667	0	TRUE	TRUE	3	F	NA	2112
616	video	26	152	0	60	17.76666667	0	TRUE	TRUE	3	F	NA	2112
617	video	26	NA	0	100	17.76666667	0	TRUE	FALSE	1	NA	NA	2112
618	video	26	120	0	15	18.86666667	0	TRUE	TRUE	3	F	NA	2112
619	video	26	NA	0	100	18.86666667	0	TRUE	TRUE	1	NA	NA	2112
620	video	26	156	14	10	18.86666667	0	TRUE	FALSE	3	F	NA	2112
621	video	26	100	16	40	18.86666667	0	TRUE	TRUE	3	F	NA	2112
622	video	26	100	0	15	18.33333333	0.633333333	TRUE	TRUE	3	F	NA	2112
623	video	26	188	0	100	18.33333333	0.633333333	TRUE	TRUE	1	NA	NA	2112
624	video	26	132	0	10	18.33333333	0.633333333	TRUE	TRUE	3	F	NA	2112
625	video	26	188	18	40	18.33333333	0.633333333	TRUE	FALSE	3	F	NA	2112
626	video	26	144	8	60	18.33333333	0.633333333	TRUE	TRUE	3	F	NA	2112
627	video	26	128	28	15	NA	NA	FALSE	FALSE	3	F	NA	2112
628	video	26	20	NA	100	NA	NA	FALSE	FALSE	1	NA	NA	2112
629	video	26	NA	8	60	NA	NA	FALSE	FALSE	2	NA	NA	2112
630	video	26	76	16	20	NA	NA	FALSE	FALSE	3	M	NA	2112
631	video	26	148	32	15	NA	NA	FALSE	FALSE	3	F	NA	2112
632	video	26	20	0	100	NA	NA	FALSE	FALSE	1	NA	NA	2112
633	video	26	116	16	20	17.33333333	0.166666667	FALSE	FALSE	3	F	NA	2112
634	video	26	NA	8	100	17.33333333	0.166666667	FALSE	FALSE	1	NA	NA	2112
635	video	26	68	6	40	17.33333333	0.166666667	FALSE	TRUE	3	F	NA	2112
636	video	28	192	NA	20	23.06666667	0.9	TRUE	FALSE	3	F	NA	1974
637	video	28	200	6	65	23.06666667	0.9	TRUE	FALSE	3	M	NA	1974
638	video	28	188	4	25	23.06666667	0.9	TRUE	FALSE	3	F	1	1974
639	video	28	228	2	100	23.06666667	0.9	TRUE	FALSE	1	NA	NA	1974
640	video	28	208	2	75	23.1	0.6	TRUE	FALSE	3	F	NA	1974
641	video	28	192	6	20	26.33333333	0.5	TRUE	FALSE	3	F	NA	1974
642	video	28	224	0	100	26.33333333	0.5	TRUE	FALSE	1	NA	NA	1974
643	video	28	208	4	65	26.33333333	0.5	TRUE	FALSE	3	M	NA	1974
644	video	28	192	0	75	27.26666667	0.166666667	TRUE	FALSE	3	F	NA	1974
645	video	28	184	4	25	28.3	0.533333333	TRUE	FALSE	3	F	NA	1974
646	video	28	208	NA	100	28.3	0.533333333	FALSE	FALSE	1	NA	NA	1974
647	video	28	192	6	65	30.4	0.2	TRUE	FALSE	3	M	NA	1974
648	video	28	208	4	25	30.4	0.2	TRUE	FALSE	3	F	NA	1974
649	video	28	208	6	75	30.4	0.2	TRUE	FALSE	3	F	NA	1974
650	video	28	188	0	100	30.4	0.2	TRUE	FALSE	1	NA	NA	1974
651	video	28	176	0	20	30.4	0.2	TRUE	FALSE	3	F	NA	1974
652	video	28	172	NA	100	30.4	0.2	FALSE	FALSE	1	NA	NA	1974
653	video	28	208	0	75	33.95	0	TRUE	FALSE	3	F	NA	1974
654	video	28	156	26	25	28.56666667	0.266666667	TRUE	FALSE	3	F	1	1974
655	video	28	200	2	65	26.8	0.366666667	TRUE	FALSE	3	M	NA	1974
656	video	28	172	0	25	27.3	0.2	TRUE	FALSE	3	F	1	1974
657	video	28	208	0	65	27.23333333	0.233333333	TRUE	FALSE	3	M	NA	1974
658	video	28	112	8	25	25.33333333	0.3	TRUE	FALSE	3	F	1	1974
659	video	28	172	0	65	25.6	0.1	TRUE	FALSE	3	M	NA	1974
660	video	28	136	4	20	26.9	0.4	TRUE	FALSE	3	F	1	1974
661	video	28	160	34	25	29.73333333	0	TRUE	FALSE	3	F	1	1974
662	video	28	200	24	65	30.06666667	0	TRUE	FALSE	3	M	NA	1974
663	video	28	192	12	75	30.76666667	0	TRUE	FALSE	3	F	NA	1974
664	video	28	160	20	25	30.2	0.166666667	FALSE	FALSE	3	F	NA	1974
665	video	28	180	0	65	30.36666667	0.133333333	FALSE	FALSE	3	M	NA	1974
666	video	28	188	0	20	30.36666667	0.133333333	FALSE	FALSE	3	F	NA	1974
667	video	28	28	40	30	19.5	0	FALSE	FALSE	3	F	1	1398
668	video	28	52	34	30	19.2	0	FALSE	FALSE	3	F	1	1398
669	video	28	NA	14	100	19.2	0	FALSE	FALSE	1	NA	NA	1398
670	video	28	52	24	30	18.65	0	FALSE	FALSE	3	F	1	1398
671	video	28	28	2	100	18.65	0	FALSE	FALSE	1	NA	NA	1398
672	video	28	44	16	30	NA	NA	FALSE	FALSE	3	F	1	1398
673	video	28	20	2	100	NA	NA	FALSE	FALSE	1	NA	NA	1398
674	video	28	92	NA	30	19.16666667	0	TRUE	FALSE	3	F	1	1398
675	video	28	80	0	100	19.16666667	0	TRUE	FALSE	1	NA	NA	1398
676	video	28	152	30	30	22.43333333	0	FALSE	FALSE	3	F	1	1398
677	video	28	152	12	30	23.23333333	0	FALSE	FALSE	3	F	1	1398
678	video	28	20	16	30	17.8	0	TRUE	FALSE	3	F	1	1398
679	video	28	NA	20	100	17.8	0	TRUE	FALSE	1	NA	NA	1398
680	video	28	144	44	75	18.53333333	0	TRUE	FALSE	3	F	NA	1398
681	video	28	112	28	80	19.86666667	0	TRUE	FALSE	3	F	NA	1398
682	video	28	108	16	70	19.86666667	0	TRUE	FALSE	3	F	1	1398
683	video	28	184	4	100	19.86666667	0	TRUE	FALSE	1	NA	NA	1398
684	video	28	156	8	85	19.86666667	0	TRUE	FALSE	2	F	NA	1398
685	video	28	96	4	75	19.53333333	0	TRUE	FALSE	3	F	1	1398
686	video	28	124	8	85	19.53333333	0	TRUE	FALSE	3	F	NA	1398
687	video	28	148	12	90	19	0	TRUE	FALSE	3	F	NA	1398
688	video	28	180	16	65	19	0	TRUE	FALSE	3	F	NA	1398
689	video	28	96	20	20	19	0	TRUE	FALSE	3	F	NA	1398
690	video	28	152	8	85	19	0	TRUE	FALSE	3	F	NA	1398
691	video	28	160	4	65	19	0	TRUE	FALSE	3	F	NA	1398
692	video	28	108	20	85	19	0	TRUE	FALSE	3	F	NA	1398
693	video	28	176	0	90	20.16666667	0	TRUE	FALSE	2	M	NA	1398
694	video	28	200	44	70	20.26666667	0	TRUE	FALSE	2	F	NA	1398
695	video	28	100	0	75	19.16666667	0	TRUE	FALSE	3	F	1	1398
696	video	28	NA	0	100	19.16666667	0	TRUE	FALSE	1	NA	0	1398
697	video	28	164	0	70	19.16666667	0	TRUE	FALSE	3	F	1	1398
698	video	28	160	0	100	19.16666667	0	TRUE	FALSE	1	NA	0	1398
699	video	28	172	8	60	19.96666667	0	TRUE	FALSE	3	F	0	1398
700	video	28	160	20	20	18.86666667	0	TRUE	FALSE	3	F	1	1398
701	video	28	168	16	100	18.86666667	0	TRUE	FALSE	1	F	0	1398
702	video	28	172	0	95	18.86666667	0	TRUE	FALSE	3	F	0	1398
703	video	28	176	2	75	18.86666667	0	TRUE	FALSE	3	F	0	1398
704	video	28	172	0	85	18.86666667	0	TRUE	FALSE	3	F	0	1398
705	video	28	188	6	85	21.6	0	TRUE	FALSE	3	F	0	1398
706	video	28	192	22	95	21.6	0	TRUE	FALSE	3	F	0	1398
707	video	28	180	10	90	21.6	0	TRUE	FALSE	2	NA	NA	1398
708	video	28	184	12	70	21.6	0	TRUE	FALSE	2	NA	NA	1398
709	video	28	144	0	85	21.6	0	TRUE	FALSE	3	F	2	1398
710	video	28	188	0	100	21.6	0	TRUE	FALSE	1	NA	0	1398
711	video	28	160	0	20	21.8	0	TRUE	FALSE	3	F	2	1398
712	video	28	184	0	100	21.8	0	TRUE	FALSE	1	NA	0	1398
713	video	28	188	0	85	21.8	0	TRUE	FALSE	3	F	0	1398
714	video	28	152	6	40	21.8	0	TRUE	FALSE	3	F	1	1398
715	video	28	184	NA	100	21.8	0	TRUE	FALSE	1	NA	0	1398
716	video	28	160	2	95	21.8	0	TRUE	FALSE	3	F	0	1398
717	video	28	196	0	70	21.8	0	TRUE	FALSE	3	F	0	1398
718	video	28	108	0	85	24.8	0	TRUE	FALSE	3	F	0	1398
719	video	28	160	12	85	24.8	0	TRUE	FALSE	3	F	0	1398
720	video	28	140	24	100	24.8	0	FALSE	FALSE	1	NA	0	1398
721	video	28	184	0	95	24.8	0	TRUE	FALSE	3	F	0	1398
722	video	28	160	4	30	25.1	0	FALSE	FALSE	3	F	0	1398
723	video	28	196	NA	90	25.1	0	FALSE	FALSE	2	F	NA	1398
724	video	28	132	4	75	25.1	0	FALSE	FALSE	3	F	1	1398
725	video	28	156	8	30	24.13333333	0.233333333	FALSE	FALSE	3	F	0	1398
726	video	28	192	0	90	24.13333333	0.233333333	FALSE	FALSE	3	F	0	1398
727	video	28	136	12	75	23.9	0	FALSE	FALSE	3	F	1	1398
728	video	28	132	16	100	23.9	0	TRUE	FALSE	1	NA	0	1398
729	video	28	140	6	20	23.9	0	TRUE	FALSE	3	F	1	1398
730	video	28	112	0	100	23.9	0	TRUE	FALSE	1	NA	0	1398
731	video	28	36	0	95	14.96666667	2	TRUE	TRUE	3	F	0	2214
732	video	28	148	0	50	NA	NA	TRUE	TRUE	3	F	1	2214
733	video	28	NA	0	100	NA	NA	TRUE	TRUE	1	NA	0	2214
734	video	28	64	0	95	20.6	0.7	TRUE	TRUE	3	F	0	2214
735	video	28	88	0	85	NA	NA	TRUE	TRUE	3	M	NA	1974
736	video	28	52	8	45	18.73333333	1.6	TRUE	TRUE	3	F	0	1974
737	video	29	80	0	40	NA	NA	FALSE	FALSE	3	F	1	2214
738	video	29	84	0	35	NA	NA	TRUE	FALSE	2	NA	NA	2214
739	video	29	92	0	100	20.1	3.433333333	TRUE	TRUE	3	M	NA	2214
740	video	29	108	0	100	20.23333333	2.866666667	TRUE	TRUE	3	M	NA	2214
741	video	29	92	0	100	21.23333333	3.433333333	TRUE	TRUE	3	M	NA	2214
742	video	29	96	0	100	22.13333333	1.3	TRUE	TRUE	3	M	NA	2214
743	video	29	68	0	100	22.43333333	4.6	TRUE	TRUE	3	M	NA	2214
744	video	29	100	0	100	23.7	0.933333333	TRUE	TRUE	3	M	NA	2214
745	video	26	92	0	1	10.43333333	3.066666667	TRUE	FALSE	3	F	0	3856
746	video	26	136	0	0	10.36666667	3.066666667	TRUE	FALSE	3	F	1	3856
747	video	26	136	0	100	10.36666667	3.066666667	TRUE	FALSE	1	NA	0	3856
748	video	26	108	0	1	10.36666667	3.066666667	TRUE	FALSE	3	F	1	3856
749	video	26	NA	0	100	10.36666667	3.066666667	TRUE	FALSE	1	NA	0	3856
750	video	26	180	0	0	11.63333333	1.633333333	FALSE	FALSE	2	NA	NA	3856
751	video	26	140	0	5	NA	NA	FALSE	FALSE	2	NA	NA	3856
752	video	26	168	0	5	NA	NA	FALSE	FALSE	2	NA	NA	3856
753	video	26	152	0	5	NA	NA	FALSE	FALSE	3	F	0	3856
754	video	26	92	0	1	NA	NA	FALSE	FALSE	2	NA	NA	3856
755	video	26	176	0	0	NA	NA	FALSE	FALSE	2	NA	NA	3856
756	video	26	124	0	1	NA	NA	FALSE	FALSE	3	F	1	3856
757	video	26	168	0	1	NA	NA	FALSE	FALSE	3	F	1	3856
758	video	26	NA	0	100	NA	NA	FALSE	FALSE	1	NA	0	3856
759	video	26	NA	0	100	NA	NA	FALSE	FALSE	1	NA	0	3856
760	video	26	124	0	100	NA	NA	FALSE	FALSE	1	NA	0	3856
761	video	26	88	0	10	12.83333333	1.533333333	FALSE	FALSE	3	F	0	3856
762	video	26	152	0	15	12.83333333	1.533333333	FALSE	FALSE	3	F	0	3856
763	video	26	200	0	5	15.56666667	0.933333333	FALSE	FALSE	2	NA	NA	3856
764	video	26	160	0	5	15.56666667	0.933333333	FALSE	FALSE	2	NA	NA	3856
765	video	26	72	0	0	15.56666667	0.933333333	FALSE	FALSE	2	NA	NA	3856
766	video	26	224	0	1	15.56666667	0.933333333	FALSE	FALSE	2	NA	NA	3856
767	video	26	160	0	5	15.56666667	0.933333333	FALSE	FALSE	3	F	1	3856
768	video	26	148	0	1	15.56666667	0.933333333	FALSE	FALSE	3	F	1	3856
769	video	26	152	0	1	15.56666667	0.933333333	FALSE	FALSE	3	F	1	3856
770	video	26	200	0	100	15.56666667	0.933333333	FALSE	FALSE	1	NA	0	3856
771	video	26	208	0	100	15.56666667	0.933333333	FALSE	FALSE	1	NA	0	3856
772	video	26	212	0	100	15.56666667	0.933333333	FALSE	FALSE	1	NA	0	3856
773	video	26	92	0	5	15.2	0.566666667	FALSE	FALSE	3	F	0	3856
774	video	26	120	0	15	15.2	0.566666667	FALSE	FALSE	3	F	0	3856
775	video	26	120	0	1	19.16666667	0.3	FALSE	FALSE	2	NA	NA	3856
776	video	26	128	0	1	19.16666667	0.3	FALSE	FALSE	3	F	1	3856
777	video	26	152	0	10	17.76666667	1.5	FALSE	FALSE	3	F	0	3856
778	video	26	120	2	5	17.76666667	1.5	FALSE	FALSE	2	NA	NA	3856
779	video	26	136	0	5	14.86666667	1.133333333	FALSE	FALSE	3	M	NA	3856
780	video	26	100	0	10	14.83333333	0.866666667	FALSE	FALSE	3	F	0	3856
781	video	26	176	0	5	14.83333333	0.866666667	FALSE	FALSE	2	NA	NA	3856
782	video	26	152	0	5	14.83333333	0.866666667	FALSE	FALSE	3	F	0	3856
783	video	26	112	2	5	14.1	0.766666667	FALSE	FALSE	3	F	1	3856
784	video	26	40	0	10	13.26666667	1.766666667	FALSE	FALSE	3	F	0	3856
785	video	27	64	0	5	12.83333333	2.166666667	TRUE	FALSE	3	F	1	3856
786	video	27	136	0	100	12.83333333	2.166666667	TRUE	FALSE	1	NA	0	3856
787	video	27	44	0	25	13.3	1.8	TRUE	FALSE	3	F	0	3856
788	video	27	112	0	1	13.3	1.8	TRUE	FALSE	2	NA	NA	3856
789	video	27	76	2	10	15.03333333	0.9	TRUE	FALSE	3	F	0	3856
790	video	27	56	0	5	15.03333333	0.9	TRUE	FALSE	3	F	0	3856
791	video	27	116	0	1	16.96666667	0.733333333	TRUE	FALSE	3	F	1	3347
792	video	27	184	2	100	16.96666667	0.733333333	TRUE	FALSE	1	NA	0	3347
793	video	27	128	12	35	17.36666667	0.766666667	FALSE	FALSE	3	F	0	3347
794	video	27	168	8	5	14.3	1	TRUE	FALSE	2	NA	NA	3347
795	video	27	132	0	15	16.13333333	0.666666667	TRUE	FALSE	2	NA	NA	3347
796	video	27	128	0	40	16.13333333	0.666666667	TRUE	FALSE	3	F	0	3347
797	video	27	132	0	1	15.56666667	0.433333333	FALSE	FALSE	2	NA	NA	3347
798	video	27	96	0	1	14.2	0.933333333	FALSE	FALSE	3	F	1	3347
799	video	27	168	0	15	13.26666667	0.933333333	TRUE	FALSE	2	NA	NA	3347
800	video	27	172	6	40	13.26666667	0.933333333	TRUE	FALSE	3	F	0	3347
801	video	27	NA	0	10	13.26666667	0.933333333	TRUE	FALSE	2	NA	NA	3347
802	video	27	120	0	5	14.16666667	1.5	TRUE	FALSE	3	F	1	3347
803	video	27	164	0	100	14.16666667	1.5	TRUE	FALSE	1	NA	0	3347
804	video	27	144	0	50	12.86666667	1.933333333	FALSE	FALSE	3	M	NA	3347
805	video	27	60	2	50	10.93333333	0.933333333	FALSE	FALSE	3	M	NA	3347
806	video	27	188	0	5	21.4	1.1	TRUE	FALSE	3	F	0	3988
807	video	27	124	0	5	NA	NA	FALSE	FALSE	3	F	0	3988
808	video	27	72	0	15	14.8	2.133333333	FALSE	FALSE	3	F	0	3856
809	video	27	144	24	30	13.63333333	1.633333333	TRUE	FALSE	3	F	1	3856
810	video	27	NA	0	100	13.63333333	1.633333333	TRUE	FALSE	1	NA	0	3856
811	video	27	132	0	10	13.63333333	1.633333333	TRUE	FALSE	2	NA	NA	3856
812	video	27	76	0	50	14.16666667	0.833333333	FALSE	FALSE	3	F	0	3856
813	video	27	24	2	50	14.16666667	0.833333333	FALSE	FALSE	3	F	0	3856
814	video	27	92	0	5	12.46666667	2.133333333	FALSE	FALSE	3	F	0	3856
815	video	27	92	0	30	12	2.133333333	FALSE	FALSE	3	F	1	3856
816	video	27	NA	0	100	12	2.133333333	FALSE	FALSE	1	NA	0	3856
817	video	27	68	0	10	12	2.133333333	FALSE	FALSE	2	NA	NA	3856
818	video	27	116	0	5	12	2.133333333	FALSE	FALSE	2	F	NA	3856
819	video	27	84	0	40	11.73333333	2.333333333	FALSE	FALSE	3	F	0	3856
820	video	27	28	0	15	11.56666667	2.133333333	FALSE	FALSE	3	F	1	3856
821	video	27	32	0	100	11.56666667	2.133333333	FALSE	FALSE	1	NA	0	3856
822	video	27	32	0	60	11.66666667	2.766666667	FALSE	FALSE	3	M	NA	3856
823	video	27	32	0	60	11.3	2.8	FALSE	FALSE	3	M	NA	3856
824	video	27	104	0	5	11.4	0.633333333	FALSE	FALSE	3	F	1	3856
825	video	27	28	4	100	11.4	0.633333333	FALSE	FALSE	1	NA	0	3856
826	video	27	20	0	30	13.46666667	0.1	FALSE	FALSE	3	F	0	3856
827	video	27	44	0	40	13.46666667	0.1	FALSE	FALSE	3	F	0	3856
828	video	27	24	0	60	13.36666667	0.633333333	FALSE	FALSE	3	F	0	3856
829	video	27	20	0	65	13.36666667	0.633333333	FALSE	FALSE	3	M	NA	3856
830	video	27	24	0	30	10.03333333	2.5	FALSE	FALSE	3	F	0	3856
831	video	27	24	0	40	10.03333333	2.5	FALSE	FALSE	3	F	0	3856
832	video	28	24	0	85	15.26666667	8.8	FALSE	TRUE	3	M	NA	2214
833	video	28	52	0	85	14.83333333	8.033333333	FALSE	TRUE	3	M	NA	2214
834	video	28	60	0	20	16.6	6.7	TRUE	FALSE	3	F	1	1974
835	video	28	64	0	80	15.73333333	4.366666667	TRUE	FALSE	3	M	NA	1974
836	video	28	132	0	15	15.73333333	4.366666667	TRUE	FALSE	3	F	0	1974
837	video	28	76	0	40	16.66666667	4.4	TRUE	FALSE	3	F	0	1974
838	video	28	124	NA	95	19.1	10.1	FALSE	FALSE	3	M	NA	2214
839	video	28	88	10	95	NA	NA	FALSE	FALSE	3	M	NA	2214
840	video	28	156	10	20	23.5	4.05	FALSE	FALSE	3	F	0	2214
841	video	28	32	30	90	12.83333333	3.6	FALSE	FALSE	3	M	NA	2214
842	video	28	16	2	80	12.36666667	4.8	TRUE	FALSE	3	F	0	2214
843	video	28	92	40	90	12.43333333	3.733333333	TRUE	FALSE	3	M	NA	2214
844	video	28	20	6	80	12.3	3.766666667	TRUE	FALSE	3	F	0	2214
845	video	28	144	36	90	13.96666667	5.133333333	TRUE	FALSE	3	M	NA	2214
846	video	28	128	20	30	13.96666667	5.133333333	TRUE	FALSE	3	F	0	2214
847	video	28	96	24	80	14.3	5.666666667	TRUE	FALSE	3	F	0	2214
848	video	28	52	8	90	14.2	4.466666667	TRUE	FALSE	3	M	NA	2214
849	video	28	116	10	30	14.2	4.466666667	TRUE	FALSE	3	F	0	2214
850	video	28	84	0	80	14.43333333	5.8	TRUE	FALSE	3	M	NA	2214
851	video	28	112	6	30	18.6	1.066666667	TRUE	FALSE	3	F	0	2214
852	video	28	168	4	90	20.1	1.4	TRUE	FALSE	3	M	NA	2214
853	video	28	84	10	30	21.73333333	0	TRUE	TRUE	3	F	0	1974
854	video	28	NA	26	30	17.9	14.66666667	TRUE	FALSE	3	F	0	1974
855	video	28	148	0	95	27.2	1.9	TRUE	TRUE	3	M	NA	2214
856	video	28	104	0	25	22.1	11.8	FALSE	FALSE	3	F	1	2112
857	video	28	72	0	35	22.1	11.8	FALSE	FALSE	3	F	0	2112
858	video	28	72	0	70	22.13333333	5.766666667	FALSE	FALSE	3	F	0	2112
859	video	28	52	0	40	23.16666667	5.6	FALSE	FALSE	3	M	NA	2112
860	video	28	100	0	35	23.16666667	5.6	FALSE	FALSE	3	F	0	2112
861	video	28	92	0	25	22.76666667	6.1	FALSE	FALSE	3	F	1	2214
862	video	28	48	0	35	22.76666667	6.1	FALSE	FALSE	3	F	0	2214
863	video	28	40	0	70	22.76666667	6.1	FALSE	FALSE	3	F	0	2112
864	video	28	64	0	40	22.1	6.966666667	FALSE	FALSE	3	M	NA	2112
865	video	28	116	0	35	22.1	6.966666667	FALSE	FALSE	3	F	0	2112
866	video	28	56	0	25	23.33333333	5.9	FALSE	FALSE	3	F	1	2214
867	video	28	NA	0	100	23.33333333	5.9	FALSE	FALSE	1	NA	0	2214
868	video	28	64	0	35	23.33333333	5.9	FALSE	FALSE	3	F	0	2214
869	video	28	64	4	70	23.33333333	5.9	FALSE	FALSE	3	F	0	2112
870	video	28	20	0	40	22	6.766666667	FALSE	FALSE	3	M	NA	2112
871	video	28	76	0	35	22	6.766666667	FALSE	FALSE	3	F	0	2112
872	video	28	40	0	25	24.15	2.85	FALSE	FALSE	3	F	1	2112
873	video	28	20	0	100	24.15	2.85	FALSE	FALSE	1	NA	0	2112
874	video	28	48	0	70	22.03333333	6.533333333	FALSE	FALSE	3	F	0	2112
875	video	28	40	0	40	21.86666667	8.9	FALSE	FALSE	3	M	NA	2112
876	video	28	36	0	35	21.86666667	8.9	FALSE	FALSE	3	F	0	2112
877	video	28	48	2	25	21.36666667	7	FALSE	FALSE	3	F	1	2112
878	video	28	NA	0	100	21.36666667	7	FALSE	FALSE	1	NA	0	2112
879	video	28	56	0	25	18.66666667	5.866666667	FALSE	FALSE	3	F	0	2112
880	video	28	32	16	25	19.35	5.8	FALSE	FALSE	3	F	0	2112
881	video	28	24	42	70	19.35	5.8	FALSE	FALSE	3	F	0	2112
882	video	28	44	56	50	14.86666667	0	FALSE	FALSE	3	M	NA	2112
883	video	28	28	52	30	14.86666667	0	FALSE	FALSE	3	F	0	2112
884	video	28	112	54	20	11.53333333	0	TRUE	FALSE	3	F	0	2112
885	video	28	128	20	20	14.3	3.6	TRUE	FALSE	3	F	0	2112
886	video	28	NA	72	50	12.7	0	FALSE	FALSE	3	M	NA	2112
887	video	28	124	14	75	12.7	0	FALSE	FALSE	3	F	0	2112
888	video	28	NA	24	50	14.93333333	0.5	FALSE	FALSE	3	M	NA	2112
889	video	28	168	32	75	14.93333333	0.5	FALSE	FALSE	3	F	0	2112
890	video	28	120	12	25	15.33333333	0	TRUE	FALSE	3	F	0	2112
891	video	28	132	14	75	14.96666667	1.866666667	FALSE	FALSE	3	F	0	2112
892	video	28	92	0	25	16.53333333	0.433333333	FALSE	FALSE	3	F	0	2112
893	video	28	12	16	75	15.7	0.8	FALSE	FALSE	3	F	0	2112
894	video	28	40	64	75	14.7	1.1	FALSE	FALSE	3	F	0	2112
895	video	28	96	24	10	18.26666667	7	FALSE	FALSE	3	F	0	2112
896	video	28	80	10	90	18.26666667	7	FALSE	FALSE	3	M	NA	2112
897	video	28	60	0	100	NA	NA	FALSE	FALSE	3	M	NA	2112
898	video	28	60	14	60	18.23333333	0	FALSE	FALSE	3	F	0	2112
899	video	28	144	4	25	18.13333333	3.566666667	FALSE	FALSE	3	F	0	2112
900	video	28	40	24	25	16.96666667	6.166666667	FALSE	FALSE	3	F	0	2112
901	video	28	140	36	100	21.16666667	1.6	FALSE	FALSE	3	M	NA	2112
902	video	28	NA	70	60	NA	NA	FALSE	FALSE	3	F	0	2112
903	video	28	80	4	25	23.46666667	0.466666667	FALSE	TRUE	3	F	0	2112
904	video	28	84	0	30	23.06666667	1.333333333	FALSE	FALSE	3	F	0	2112
905	video	28	108	4	30	23.06666667	1.333333333	FALSE	FALSE	3	F	0	2112
906	video	28	88	2	85	24.86666667	0	FALSE	FALSE	3	F	0	2112
907	video	28	68	0	30	21.7	2.9	FALSE	FALSE	3	F	0	2112
908	video	28	60	40	30	20.63333333	3.5	FALSE	FALSE	3	F	0	2112
909	video	29	24	48	25	13.66666667	0	FALSE	FALSE	3	F	1	2112
910	video	29	NA	6	100	13.66666667	0	FALSE	FALSE	1	NA	0	2112
911	video	29	24	16	40	13.66666667	0	FALSE	FALSE	3	M	NA	2112
912	video	29	52	24	25	12.33333333	2.966666667	TRUE	FALSE	3	F	1	2112
913	video	29	68	4	100	12.33333333	2.966666667	TRUE	FALSE	1	NA	0	2112
914	video	29	88	0	40	12.33333333	2.966666667	TRUE	FALSE	3	M	NA	2112
915	video	29	20	4	65	12.33333333	2.333333333	TRUE	FALSE	3	F	0	2112
916	video	29	84	12	25	12.46666667	2.033333333	TRUE	FALSE	3	F	1	2112
917	video	29	140	0	100	12.46666667	2.033333333	TRUE	FALSE	1	NA	0	2112
918	video	29	112	0	40	12.46666667	2.033333333	TRUE	FALSE	3	M	NA	2112
919	video	29	76	2	65	12.26666667	2.266666667	TRUE	FALSE	3	F	0	2112
920	video	29	68	0	25	12.23333333	1.233333333	TRUE	FALSE	3	F	1	2112
921	video	29	NA	2	100	12.23333333	1.233333333	TRUE	FALSE	1	NA	0	2112
922	video	29	92	46	40	12.23333333	1.233333333	TRUE	FALSE	3	M	NA	2112
923	video	29	112	0	65	12.3	1.933333333	TRUE	FALSE	3	F	0	2112
924	video	29	92	8	25	12.5	0	TRUE	FALSE	3	F	1	2112
925	video	29	NA	32	100	12.5	0	TRUE	FALSE	1	NA	0	2112
926	video	29	96	6	40	12.5	0	TRUE	FALSE	3	M	NA	2112
927	video	29	104	16	65	12.8	0	TRUE	FALSE	3	F	0	2112
928	video	29	132	12	95	19.8	3.833333333	TRUE	FALSE	3	M	NA	2214
