# Supplementary material for: Snow patch refugia benefits for species of periglacial zones—Evidence from a high-elevation obligate
Source: PNAS Nexus. 2023 Nov 7;2(11):pgad339. doi: 10.1093/pnasnexus/pgad339 (PMC10635665; doi:10.1093/pnasnexus/pgad339)
Supplement: pgad339_Supplementary_Data [file pgad339_supplementary_data.zip › PNASNEXUS-PNASNEXUS-2023-00678R-s01.txt]

################################################################################
#                                Analysis for:
#        Snow patch refugia benefits for species of periglacial zones -         
#                    evidence from a high elevation obligate                
#
################################################################################

#' Title: Analysis for "Snow patch refugia benefits for species of periglacial zones - evidence from a high elevation obligate"      
#' Description: Code for analysis of mountain goat (Oreamnos americanus) respiration rate, ear-flick rate, and percent of winter coat shed
#' Creator: Forest P. Hayes
#' Date: July, 2023
#' Format: text file containing script for Program R (4.2.1) 

################################################################################


# read in data -----------------------------------------------------------------

# File path for CSV data file
data_file <-  "./out/Hayes and Berger_observation data.csv"

observation_data <- 
  readr::read_csv(
    data_file,                                           
    skip = 25,                                          # skip documentation
    col_types = list(                                   # specify col types
      obs               = readr::col_integer(),
      obs_type          = readr::col_factor(),
      obs_week          = readr::col_double(),
      respiration_rate  = readr::col_integer(),
      ear_flick_rate    = readr::col_integer(),
      percent_coat_shed = readr::col_double(),
      temperature_c     = readr::col_double(),
      wind_speed        = readr::col_double(),
      in_sun            = readr::col_logical(),
      on_snow           = readr::col_logical(),
      age_class         = readr::col_double(),
      sex               = readr::col_character(), 
      with_kid          = readr::col_integer(),
      elevation_m       = readr::col_double()
    )
  )


# ------------------------------------------------------------------------------
# Respiration rate analysis 
# ------------------------------------------------------------------------------

# wrangle data for analysis
respiration_data <- 
  observation_data |> 
  
  tidyr::drop_na(respiration_rate) |>                 # drop unobserved response
  
  # center and scale continuous variables
  dplyr::mutate_at(                                   
    c("respiration_rate",
      "temperature_c",
      "percent_coat_shed"
    ),
    ~ as.numeric(scale(.x))
  ) |>
  
  # log scale wind 
  dplyr::mutate(
    wind = as.numeric(scale(log(wind_speed + 1)))     
  ) |> 
  
  # convert logical variables to numeric and identify visual observations
  dplyr::mutate(                                   
    in_sun = as.numeric(in_sun),
    on_snow = as.numeric(on_snow),
    visual_observation = as.numeric(obs_type == "visual")
  ) |> 
  tidyr::drop_na(respiration_rate)
  

# Specify jags model -----------------------------------------------------------

# Write respiration model to disk
cat(
  "model{
    # Variance for response variable
    sd ~ dunif(0, 50)
    tau <- 1 / sd^2
    
    # Impute missing temperature data
    mu_temp ~ dnorm(0, 0.001)       # prior with mean 0 and wide precision
    sd_temp ~ dgamma(10, 10)        # 
    tau_temp <- 1/(sd_temp * sd_temp) 
  
    # If temp is observed it informs the variance. If not, than it is imputed from the paramaters above.
    for(i in 1:NOBS){
      TEMP[i] ~dnorm(mu_temp, tau_temp)
    }
    
    
    # Impute missing wind data
    mu_wind ~ dnorm(0, 0.001)     # prior with mean 0 and wide precision
    sd_wind ~ dgamma(10, 10)      # 
    tau_wind <- 1/(sd_wind * sd_wind)
  
    # If wind is observed it informs the variance. If not, than it is imputed from the paramaters above.
    for(i in 1:NOBS){
      WIND[i] ~dnorm(mu_wind, tau_wind)
    }
  
    # specify distribution for effects
    shed_eff ~ dnorm(0, 0.01)
    sun_eff  ~ dnorm(0, 0.01)
    temp_eff ~ dnorm(0, 0.01)
    wind_eff ~ dnorm(0, 0.01)
    snow_eff ~ dnorm(0, 0.01)
    vis_eff  ~ dnorm(0, 0.01)
  
    # Effect for age groups
    age_eff[1] ~ dnorm(0, 0.01)                   # Age 1
    age_eff[2] ~ dnorm(0, 0.01)                   # Age 2
    age_eff[3] = 0                                # Adult

    # specify distributon for intercept
    mu ~ dnorm( 0, 0.001 )T(-10,10)
  
    for(i in 1:NOBS){
      lp[i]   <- mu + shed_eff * SHED[i] * YOY[i]
                    + sun_eff * SUN[i]
                    + temp_eff * TEMP[i]
                    + wind_eff * WIND[i]
                    + snow_eff * SNOW[i]
                    + age_eff[AGE[i]]
                    + vis_eff * VIS[i]
  
      RESP[i]  ~  dnorm(lp[i], tau)
    }
  
  }",
  file = "./respiration_model.txt"
)


n.iter   <-  10000
n.burnin <-  n.iter / 2

# List data for jags run
jdat <-
  respiration_data |> 
  {\(x) 
    list(
      NOBS  = nrow(x),
      VIS   = x$visual_observation,
      RESP = x$respiration_rate,
      SHED = x$percent_coat_shed,
      YOY = as.numeric(x$age_class != 1),
      SUN  = x$in_sun, 
      TEMP = x$temperature_c,
      WIND = x$wind_speed,
      SNOW = x$on_snow,
      AGE = x$age_class
    )
  }()


# Inits
init <-  function(){list()}

# Parameters to track  
param <-  c(
  "temp_eff",
  "wind_eff",
  "shed_eff",
  "sun_eff",
  "snow_eff",
  "age_eff",
  "vis_eff",
  'mu'
)

# Run model
respiration_model_results <- jagsUI::jags(
  data = jdat,
  inits = init,
  parameters.to.save = param,
  model.file = "./respiration_model.txt",
  n.chains = 6,
  n.iter = n.iter,
  n.burnin = n.burnin,
  n.thin = 1,
  parallel = T
) 


# ------------------------------------------------------------------------------
# Ear-flick rate analysis 
# ------------------------------------------------------------------------------

# wrangle data for analysis
ear_flick_data <- 
  observation_data |> 
  
  tidyr::drop_na(ear_flick_rate) |>                 # drop unobserved response
  
  # center and scale continuous variables
  dplyr::mutate_at(                                   
    c("temperature_c", "percent_coat_shed"),
    ~ as.numeric(scale(.x))
  ) |>
  
  # log scale wind 
  dplyr::mutate(
    wind_speed = as.numeric(scale(log(wind_speed + 1)))     
  ) |> 
  
  # convert logical variables to numeric and identify visual observations
  dplyr::mutate(                                   
    in_sun = as.numeric(in_sun),
    on_snow = as.numeric(on_snow),
    visual_observation = as.numeric(obs_type == "visual")
  )

# Specify jags model -----------------------------------------------------------

# Write ear-flick model to disk
cat(
  "model{
  # Variance for response variable
  sd ~ dunif(0, 50)
  tau <- 1 / sd^2
    
  # Impute missing temperature data
  mu_temp ~ dnorm(0, 0.001)       # prior with mean 0 and wide precision
  sd_temp ~ dgamma(10, 10)         
  tau_temp <- 1/(sd_temp * sd_temp) 
  for(i in 1:NOBS){
    TEMP[i] ~dnorm(mu_temp, tau_temp)
  }
  
  # Impute missing wind data
  mu_wind ~ dnorm(0, 0.001)     # prior with mean 0 and wide precision
  sd_wind ~ dgamma(10, 10)       
  tau_wind <- 1/(sd_wind * sd_wind)
  for(i in 1:NOBS){
    WIND[i] ~ dnorm(mu_wind, tau_wind)
  }

  # specify distribution for effects
  shed_eff ~ dnorm(0, 0.01)
  sun_eff  ~ dnorm(0, 0.01)
  temp_eff ~ dnorm(0, 0.01)
  wind_eff ~ dnorm(0, 0.01)
  snow_eff ~ dnorm(0, 0.01)
  vis_eff  ~ dnorm(0, 0.01)

  # Effect for age groups
  age_eff[1] ~ dnorm(0, 0.01)                   # Age 1
  age_eff[2] ~ dnorm(0, 0.01)                   # Age 2
  age_eff[3] = 0                                # Adult

  # specify distributon for intercept
  mu ~ dnorm( 0, 0.001 )T(-10,10)

  # Likelihood
  for(i in 1:NOBS){
    log(lambda[i]) <- mu + shed_eff * SHED[i]*YOY[i]
                         + sun_eff * SUN[i]
                         + temp_eff * TEMP[i]
                         + wind_eff * WIND[i]
                         + snow_eff * SNOW[i]
                         + age_eff[AGE[i]]
                         + vis_eff * VIS[i]
                         
    FLICK[i] ~ dpois(lambda[i])
  } 
}",
  file = "./ear_flick_model.txt"
)

# List data for jags run
jdat <-
  ear_flick_data |> 
  {\(x) 
    list(
      NOBS  = nrow(x),
      VIS   = x$visual_observation,
      FLICK = x$ear_flick_rate,
      SHED = x$percent_coat_shed,
      YOY = as.numeric(x$age_class != 1),
      SUN  = x$in_sun, 
      TEMP = x$temperature_c,
      WIND = x$wind_speed,
      SNOW = x$on_snow,
      AGE = x$age_class
    )
  }()


# Inits
init <-  function(){list()}

# Parameters to track  
param <-  c(
  "temp_eff",
  "wind_eff",
  "shed_eff",
  "sun_eff",
  "snow_eff",
  "age_eff",
  "vis_eff",
  'mu'
)

# Run model
ear_flick_model_results <- jagsUI::jags(
  data = jdat,
  inits = init,
  parameters.to.save = param,
  model.file = "./ear_flick_model.txt",
  n.chains = 6,
  n.iter = 10000,
  n.burnin = 5000,
  n.thin = 1,
  parallel = T
) 


# ------------------------------------------------------------------------------
# Percent of winter coat shed analysis
# ------------------------------------------------------------------------------

# wrangle data for analysis
coat_shed_data <-
  observation_data |> 
  dplyr::filter(age_class > 1) |>                     # filter out young-of-year 
  dplyr::filter(!is.na(sex))  |>                      # filter out unknown sex

  # Center and scale elevation for 1000m change (subtract mean, divide by 1000)
  dplyr::mutate(
    elevation_m = (elevation_m - mean(elevation_m))/1000
  ) |> 
  
  # identify observations of females with young-of-year
  dplyr::mutate(kid = tidyr::replace_na(with_kid, 0)) |> 
  
  # combine age class and sex into single factor
  dplyr::mutate(
    age_sex = dplyr::case_when(
      age_class == 2 ~ 1,
      sex == 'M' ~ 2,
      sex == 'F' ~ 3
    )
  )


# Write jags model to disk -----------------------------------------------------
cat(
  "model{
    sd ~ dunif(0, 50)
    tau <- 1 / sd^2

    elev_eff ~ dnorm(0, 0.01)
    week_eff  ~ dnorm(0, 0.01)
    kid_eff ~ dnorm(0, 0.01)

    # Effect for age groups and males
    age_eff[1] ~ dnorm(0, 0.01)                   # one or two years old
    age_eff[2] ~ dnorm(0, 0.01)                   # adult male
    age_eff[3] = 0                                # adult female (intercept)

    mu ~ dnorm( 0, 0.001 )T(-10,10)

    for(i in 1:NOBS){
      lp[i]   <- mu + elev_eff * ELEV[i]
                    + week_eff * WEEK[i]
                    + kid_eff * KID[i]
                    + age_eff[AGE[i]]

      SHED[i]  ~  dnorm(lp[i], tau)
    }

  }",
  file = "./coat_shed_model.txt"
)


# List data for jags run
jdat <-
  coat_shed_data |> 
  {\(x) 
    list(
      NOBS  = nrow(x),
      SHED = as.numeric(scale(x$percent_coat_shed)),
      ELEV = x$elevation_m,
      WEEK = x$obs_week,
      KID = x$kid,
      AGE  = x$age_sex
    )
  }()


# Inits
init <-  function(){list()}

# Parameters to track  
param <-  c(
  "week_eff",
  "elev_eff",
  "age_eff",
  "kid_eff"
)

# Run model
coat_shed_model_results <- jagsUI::jags(
  data = jdat,
  inits = init,
  parameters.to.save = param,
  model.file = "./coat_shed_model.txt",
  n.chains = 6,
  n.iter = 10000,
  n.burnin = 5000,
  n.thin = 1,
  parallel = T
) 
